# Supplementary material for: 5,9-Dihy­droxy-9-methyl-3,6-dimethyl­ene-3a,4,5,6,6a,7,8,9,9a,9b-deca­hydro­azuleno[4,5-b]furan-2(3H)-one
Source: Acta Crystallogr Sect E Struct Rep Online. 2011 Jun 22;67(Pt 7):o1760–1. doi: 10.1107/S160053681102352X (PMC3151879; doi:10.1107/S160053681102352X)
Supplement: Supplementary file 1 [file e-67-o1760-sup1.cif]

##############################################################################
#                                                                            #
# This CIF contains the data in a paper accepted for publication in          #
# Acta Crystallographica Section E. It conforms to the requirements of       #
# Notes for Authors for Acta Crystallographica Section E, and has been       #
# peer reviewed under the auspices of the IUCr Commission on Journals.       #
#                                                                            #
# Full details of the Crystallographic Information File format               #
# are given in the paper "The Crystallographic Information File (CIF):       #
# a New Standard Archive File for Crystallography" by S. R. Hall, F. H.      #
# Allen and I. D. Brown [Acta Cryst. (1991), A47, 655-685].                  #
#                                                                            #
# The current version of the core CIF dictionary is obtainable from          #
# ftp://ftp.iucr.org/pub/cif_core.dic.                                       #
#                                                                            #
# Software is freely available for graphical display of the structure(s)     #
# in this CIF. For information consult the CIF software page                 #
# http://www.iucr.org/resources/cif/software.                                #
#                                                                            #
# This file may be used for bona fide research purposes within the           #
# scientific community so long as proper attribution is given to the journal # 
# article from which it was obtained.                                        #
#                                                                            #
##############################################################################
data_I
_audit_creation_method     SHELXL-97
_chemical_name_systematic
;
5,9-Dihydroxy-9-methyl-3,6-dimethylene-3a,4,5,6,6a,7,8,9,9a,9b-
decahydroazuleno[4,5-<i>b</i>]furan-2(3<i>H</i>)-one
;
_chemical_name_common     ?
_chemical_formula_moiety     'C15 H20 O4'
_chemical_formula_sum     'C15 H20 O4'
_chemical_formula_iupac     'C15 H20 O4'
_chemical_formula_weight     264.31
_chemical_melting_point     ?
_symmetry_cell_setting     orthorhombic
_symmetry_space_group_name_H-M     'P 21 21 21'
_symmetry_space_group_name_Hall     'P 2ac 2ab'
loop_
    _symmetry_equiv_pos_as_xyz
    'x, y, z'
    '-x+1/2, -y, z+1/2'
    'x+1/2, -y+1/2, -z'
    '-x, y+1/2, -z+1/2'
_cell_length_a     6.4210(14)
_cell_length_b     13.504(3)
_cell_length_c     15.619(3)
_cell_angle_alpha     90.00
_cell_angle_beta     90.00
_cell_angle_gamma     90.00
_cell_volume     1354.4(5)
_cell_formula_units_Z     4
_cell_measurement_reflns_used     14445
_cell_measurement_theta_min     2
_cell_measurement_theta_max     26.4
_cell_measurement_temperature     298(2)
_exptl_crystal_description     'platelet'
_exptl_crystal_colour     'colourless'
_exptl_crystal_size_max     0.50
_exptl_crystal_size_mid     0.33
_exptl_crystal_size_min     0.075
_exptl_crystal_density_diffrn     1.296
_exptl_crystal_density_meas     ?
_exptl_crystal_density_method     'not measured'
_exptl_crystal_F_000     568
_exptl_absorpt_coefficient_mu     0.093
_exptl_absorpt_correction_type     none
_exptl_absorpt_process_details     ?
_exptl_absorpt_correction_T_min     ?
_exptl_absorpt_correction_T_max     ?
_diffrn_ambient_temperature     298(2)
_diffrn_radiation_type     MoK\a
_diffrn_radiation_wavelength     0.71073
_diffrn_radiation_source     'fine-focus sealed tube'
_diffrn_radiation_monochromator     graphite
_diffrn_measurement_device_type     'Bruker APEXII CCD area-detector'
_diffrn_measurement_method     '\f and \w'
_diffrn_detector_area_resol_mean     ?
_diffrn_reflns_number     14445
_diffrn_reflns_av_R_equivalents     0.0510
_diffrn_reflns_av_sigmaI/netI     0.0223
_diffrn_reflns_theta_min     1.99
_diffrn_reflns_theta_max     26.37
_diffrn_reflns_theta_full     26.37
_diffrn_measured_fraction_theta_max     1.000
_diffrn_measured_fraction_theta_full     1.000
_diffrn_reflns_limit_h_min     -8
_diffrn_reflns_limit_h_max     8
_diffrn_reflns_limit_k_min     -16
_diffrn_reflns_limit_k_max     16
_diffrn_reflns_limit_l_min     -19
_diffrn_reflns_limit_l_max     18
_diffrn_standards_number     0
_diffrn_standards_interval_count     ?
_diffrn_standards_interval_time     ?
_diffrn_standards_decay_%     ?
_reflns_number_total     1610
_reflns_number_gt     1473
_reflns_threshold_expression     I>2\s(I)
_refine_ls_structure_factor_coef     Fsqd
_refine_ls_matrix_type     full
_refine_ls_R_factor_all     0.0410
_refine_ls_R_factor_gt     0.0372
_refine_ls_wR_factor_gt     0.0928
_refine_ls_wR_factor_ref     0.0967
_refine_ls_goodness_of_fit_ref     1.080
_refine_ls_restrained_S_all     1.080
_refine_ls_number_reflns     1610
_refine_ls_number_parameters     175
_refine_ls_number_restraints     0
_refine_ls_hydrogen_treatment     constr
_refine_ls_weighting_scheme     calc
_refine_ls_weighting_details
         'calc w=1/[\s^2^(Fo^2^)+(0.0616P)^2^+0.1199P] where P=(Fo^2^+2Fc^2^)/3'
_atom_sites_solution_hydrogens     geom
_atom_sites_solution_primary     direct
_atom_sites_solution_secondary     difmap
_refine_ls_shift/su_max     0.002
_refine_ls_shift/su_mean     0.000
_refine_diff_density_max     0.204
_refine_diff_density_min     -0.184
_refine_ls_extinction_method     none
_refine_ls_extinction_coef     ?
loop_
    _atom_type_symbol
    _atom_type_description
    _atom_type_scat_dispersion_real
    _atom_type_scat_dispersion_imag
    _atom_type_scat_source
    'C' 'C' 0.0033 0.0000
                         'International Tables Vol C Tables 4.2.6.8 and 6.1.1.4'
    'H' 'H' 0.0000 0.0000
                         'International Tables Vol C Tables 4.2.6.8 and 6.1.1.4'
    'O' 'O' 0.0106 0.0000
                         'International Tables Vol C Tables 4.2.6.8 and 6.1.1.4'
_computing_data_collection     'APEX2 (Bruker, 2005)'
_computing_cell_refinement     'APEX2 and SAINT (Bruker, 2005)'
_computing_data_reduction     'SAINT (Bruker, 2005)'
_computing_structure_solution     'SHELXS97 (Sheldrick, 2008)'
_computing_structure_refinement     'SHELXL97 (Sheldrick, 2008)'
_computing_molecular_graphics
                   'ORTEP-3 for Windows (Farrugia, 1997)and PLATON (Spek, 2009)'
_computing_publication_material     'WinGX (Farrugia, 1999)'
loop_
    _atom_site_type_symbol
    _atom_site_label
    _atom_site_fract_x
    _atom_site_fract_y
    _atom_site_fract_z
    _atom_site_U_iso_or_equiv
    _atom_site_adp_type
    _atom_site_calc_flag
    _atom_site_refinement_flags
    _atom_site_occupancy
    _atom_site_symmetry_multiplicity
    _atom_site_disorder_assembly
    _atom_site_disorder_group
    C C13 0.5094(4) 0.2383(2) 0.65504(15) 0.0622(7) Uani d . 1 1 . .
    H H13A 0.6162 0.2666 0.6231 0.075 Uiso calc R 1 1 . .
    H H13B 0.5024 0.2493 0.7138 0.075 Uiso calc R 1 1 . .
    C C14 0.0186(5) -0.14917(17) 0.73734(18) 0.0636(7) Uani d . 1 1 . .
    H H14A -0.0277 -0.2020 0.7042 0.076 Uiso calc R 1 1 . .
    H H14B 0.1063 -0.1606 0.7837 0.076 Uiso calc R 1 1 . .
    C C15 0.0444(4) -0.12759(19) 0.47662(17) 0.0613(7) Uani d . 1 1 . .
    H H15A 0.0015 -0.1705 0.4309 0.092 Uiso calc R 1 1 . .
    H H15B 0.0570 -0.1652 0.5285 0.092 Uiso calc R 1 1 . .
    H H15C 0.1764 -0.0984 0.4627 0.092 Uiso calc R 1 1 . .
    C C1 -0.1819(3) -0.02941(14) 0.64505(12) 0.0357(4) Uani d . 1 1 . .
    H H1 -0.2819 0.0185 0.6681 0.043 Uiso calc R 1 1 . .
    C C2 -0.0403(3) -0.05775(15) 0.71848(12) 0.0398(5) Uani d . 1 1 . .
    C C3 0.0356(4) 0.02616(16) 0.77685(13) 0.0459(5) Uani d . 1 1 . .
    H H3 0.0753 -0.0028 0.8320 0.055 Uiso calc R 1 1 . .
    C C4 0.2238(4) 0.08094(17) 0.74103(12) 0.0434(5) Uani d . 1 1 . .
    H H4A 0.3401 0.0353 0.7378 0.052 Uiso calc R 1 1 . .
    H H4B 0.2619 0.1334 0.7805 0.052 Uiso calc R 1 1 . .
    C C5 0.1881(3) 0.12596(13) 0.65264(11) 0.0318(4) Uani d . 1 1 . .
    H H5 0.0665 0.1697 0.6553 0.038 Uiso calc R 1 1 . .
    C C6 0.1518(3) 0.04783(12) 0.58217(11) 0.0293(4) Uani d . 1 1 . .
    H H6 0.2284 -0.0126 0.5967 0.035 Uiso calc R 1 1 . .
    C C7 -0.0736(3) 0.02223(12) 0.56617(11) 0.0299(4) Uani d . 1 1 . .
    H H7 -0.1476 0.0845 0.5557 0.036 Uiso calc R 1 1 . .
    C C8 -0.1172(3) -0.04621(14) 0.48887(12) 0.0379(4) Uani d . 1 1 . .
    C C9 -0.3311(4) -0.08880(16) 0.51157(14) 0.0466(5) Uani d . 1 1 . .
    H H9A -0.4401 -0.0403 0.5022 0.056 Uiso calc R 1 1 . .
    H H9B -0.3610 -0.1474 0.4779 0.056 Uiso calc R 1 1 . .
    C C10 -0.3114(4) -0.11414(17) 0.60591(14) 0.0514(6) Uani d . 1 1 . .
    H H10A -0.2413 -0.1772 0.6134 0.062 Uiso calc R 1 1 . .
    H H10B -0.4476 -0.1178 0.6326 0.062 Uiso calc R 1 1 . .
    C C11 0.3685(3) 0.18293(14) 0.61722(12) 0.0369(4) Uani d . 1 1 . .
    C C12 0.3756(3) 0.16406(15) 0.52329(12) 0.0387(5) Uani d . 1 1 . .
    O O1 0.4807(3) 0.20235(13) 0.46923(10) 0.0620(5) Uani d . 1 1 . .
    O O2 -0.1301(3) 0.00763(13) 0.40985(9) 0.0566(5) Uani d . 1 1 . .
    H H2 -0.0522 0.0557 0.4118 0.085 Uiso calc R 1 1 . .
    O O3 0.2403(2) 0.09088(10) 0.50419(7) 0.0362(3) Uani d . 1 1 . .
    O O4 -0.1222(3) 0.09798(12) 0.79206(10) 0.0573(5) Uani d . 1 1 . .
    H H4 -0.2162 0.0730 0.8203 0.086 Uiso calc R 1 1 . .
loop_
    _atom_site_aniso_label
    _atom_site_aniso_U_11
    _atom_site_aniso_U_22
    _atom_site_aniso_U_33
    _atom_site_aniso_U_12
    _atom_site_aniso_U_13
    _atom_site_aniso_U_23
    C13 0.0621(16) 0.0839(17) 0.0406(11) -0.0351(15) -0.0006(12) -0.0034(12)
    C14 0.0740(17) 0.0480(12) 0.0688(16) -0.0014(13) -0.0178(15) 0.0204(12)
    C15 0.0588(15) 0.0567(13) 0.0685(15) -0.0020(13) 0.0073(13) -0.0282(13)
    C1 0.0348(10) 0.0377(9) 0.0347(9) -0.0005(8) 0.0039(8) 0.0039(7)
    C2 0.0418(11) 0.0429(10) 0.0347(9) -0.0039(9) 0.0016(9) 0.0100(8)
    C3 0.0584(13) 0.0511(11) 0.0283(8) -0.0074(11) 0.0002(9) 0.0092(8)
    C4 0.0480(12) 0.0531(11) 0.0292(9) -0.0102(10) -0.0060(9) 0.0037(9)
    C5 0.0326(9) 0.0346(8) 0.0283(8) -0.0027(8) -0.0017(8) 0.0018(7)
    C6 0.0300(9) 0.0315(8) 0.0263(8) -0.0003(7) -0.0007(7) 0.0036(7)
    C7 0.0325(9) 0.0270(8) 0.0301(8) 0.0001(7) -0.0023(7) 0.0016(7)
    C8 0.0394(11) 0.0406(10) 0.0338(9) -0.0087(9) -0.0016(9) -0.0016(8)
    C9 0.0423(11) 0.0463(11) 0.0511(12) -0.0115(10) -0.0062(10) -0.0023(10)
    C10 0.0473(12) 0.0564(12) 0.0505(12) -0.0189(11) -0.0014(10) 0.0076(10)
    C11 0.0365(11) 0.0393(9) 0.0348(9) -0.0051(8) -0.0011(8) 0.0024(8)
    C12 0.0385(11) 0.0425(10) 0.0350(9) -0.0077(9) 0.0004(9) 0.0033(8)
    O1 0.0665(11) 0.0793(12) 0.0403(8) -0.0341(10) 0.0092(8) 0.0057(8)
    O2 0.0708(11) 0.0656(10) 0.0333(7) -0.0277(9) -0.0134(7) 0.0038(7)
    O3 0.0387(7) 0.0427(7) 0.0273(6) -0.0079(6) 0.0026(6) 0.0006(5)
    O4 0.0700(11) 0.0567(9) 0.0453(8) -0.0069(9) 0.0244(9) -0.0022(7)
_geom_special_details
;
All s.u.'s (except the s.u. in the dihedral angle between two l.s. planes) are
estimated using the full covariance matrix. The cell s.u.'s are taken into
account individually in the estimation of s.u.'s in distances, angles and
torsion angles; correlations between s.u.'s in cell parameters are only used
when they are defined by crystal symmetry. An approximate (isotropic)
treatment of cell s.u.'s is used for estimating s.u.'s involving l.s. planes.
;
loop_
    _geom_bond_atom_site_label_1
    _geom_bond_atom_site_label_2
    _geom_bond_site_symmetry_2
    _geom_bond_distance
    _geom_bond_publ_flag
    C13 C11 . 1.314(3) ?
    C13 H13A . 0.9300 ?
    C13 H13B . 0.9300 ?
    C14 C2 . 1.324(3) ?
    C14 H14A . 0.9300 ?
    C14 H14B . 0.9300 ?
    C15 C8 . 1.523(3) ?
    C15 H15A . 0.9600 ?
    C15 H15B . 0.9600 ?
    C15 H15C . 0.9600 ?
    C1 C2 . 1.513(3) ?
    C1 C10 . 1.541(3) ?
    C1 C7 . 1.577(2) ?
    C1 H1 . 0.9800 ?
    C2 C3 . 1.534(3) ?
    C3 O4 . 1.423(3) ?
    C3 C4 . 1.523(3) ?
    C3 H3 . 0.9800 ?
    C4 C5 . 1.526(2) ?
    C4 H4A . 0.9700 ?
    C4 H4B . 0.9700 ?
    C5 C11 . 1.497(3) ?
    C5 C6 . 1.542(2) ?
    C5 H5 . 0.9800 ?
    C6 O3 . 1.464(2) ?
    C6 C7 . 1.509(3) ?
    C6 H6 . 0.9800 ?
    C7 C8 . 1.546(2) ?
    C7 H7 . 0.9800 ?
    C8 O2 . 1.435(2) ?
    C8 C9 . 1.530(3) ?
    C9 C10 . 1.518(3) ?
    C9 H9A . 0.9700 ?
    C9 H9B . 0.9700 ?
    C10 H10A . 0.9700 ?
    C10 H10B . 0.9700 ?
    C11 C12 . 1.490(3) ?
    C12 O1 . 1.198(2) ?
    C12 O3 . 1.349(2) ?
    O2 H2 . 0.8200 ?
    O4 H4 . 0.8200 ?
loop_
    _geom_angle_atom_site_label_1
    _geom_angle_atom_site_label_2
    _geom_angle_atom_site_label_3
    _geom_angle_site_symmetry_1
    _geom_angle_site_symmetry_3
    _geom_angle
    _geom_angle_publ_flag
    C11 C13 H13A . . 120.0 ?
    C11 C13 H13B . . 120.0 ?
    H13A C13 H13B . . 120.0 ?
    C2 C14 H14A . . 120.0 ?
    C2 C14 H14B . . 120.0 ?
    H14A C14 H14B . . 120.0 ?
    C8 C15 H15A . . 109.5 ?
    C8 C15 H15B . . 109.5 ?
    H15A C15 H15B . . 109.5 ?
    C8 C15 H15C . . 109.5 ?
    H15A C15 H15C . . 109.5 ?
    H15B C15 H15C . . 109.5 ?
    C2 C1 C10 . . 115.94(17) ?
    C2 C1 C7 . . 116.03(16) ?
    C10 C1 C7 . . 104.85(15) ?
    C2 C1 H1 . . 106.4 ?
    C10 C1 H1 . . 106.4 ?
    C7 C1 H1 . . 106.4 ?
    C14 C2 C1 . . 125.2(2) ?
    C14 C2 C3 . . 117.8(2) ?
    C1 C2 C3 . . 117.04(16) ?
    O4 C3 C4 . . 107.17(17) ?
    O4 C3 C2 . . 112.13(18) ?
    C4 C3 C2 . . 113.11(17) ?
    O4 C3 H3 . . 108.1 ?
    C4 C3 H3 . . 108.1 ?
    C2 C3 H3 . . 108.1 ?
    C3 C4 C5 . . 113.99(17) ?
    C3 C4 H4A . . 108.8 ?
    C5 C4 H4A . . 108.8 ?
    C3 C4 H4B . . 108.8 ?
    C5 C4 H4B . . 108.8 ?
    H4A C4 H4B . . 107.6 ?
    C11 C5 C4 . . 115.01(16) ?
    C11 C5 C6 . . 101.82(14) ?
    C4 C5 C6 . . 113.31(15) ?
    C11 C5 H5 . . 108.8 ?
    C4 C5 H5 . . 108.8 ?
    C6 C5 H5 . . 108.8 ?
    O3 C6 C7 . . 109.01(14) ?
    O3 C6 C5 . . 105.27(13) ?
    C7 C6 C5 . . 114.82(15) ?
    O3 C6 H6 . . 109.2 ?
    C7 C6 H6 . . 109.2 ?
    C5 C6 H6 . . 109.2 ?
    C6 C7 C8 . . 116.10(15) ?
    C6 C7 C1 . . 113.26(15) ?
    C8 C7 C1 . . 105.42(14) ?
    C6 C7 H7 . . 107.2 ?
    C8 C7 H7 . . 107.2 ?
    C1 C7 H7 . . 107.2 ?
    O2 C8 C15 . . 107.27(18) ?
    O2 C8 C9 . . 109.74(17) ?
    C15 C8 C9 . . 111.66(17) ?
    O2 C8 C7 . . 112.29(14) ?
    C15 C8 C7 . . 113.96(17) ?
    C9 C8 C7 . . 101.90(16) ?
    C10 C9 C8 . . 103.59(18) ?
    C10 C9 H9A . . 111.0 ?
    C8 C9 H9A . . 111.0 ?
    C10 C9 H9B . . 111.0 ?
    C8 C9 H9B . . 111.0 ?
    H9A C9 H9B . . 109.0 ?
    C9 C10 C1 . . 105.22(17) ?
    C9 C10 H10A . . 110.7 ?
    C1 C10 H10A . . 110.7 ?
    C9 C10 H10B . . 110.7 ?
    C1 C10 H10B . . 110.7 ?
    H10A C10 H10B . . 108.8 ?
    C13 C11 C12 . . 121.3(2) ?
    C13 C11 C5 . . 131.25(19) ?
    C12 C11 C5 . . 107.44(16) ?
    O1 C12 O3 . . 121.53(18) ?
    O1 C12 C11 . . 129.6(2) ?
    O3 C12 C11 . . 108.86(16) ?
    C8 O2 H2 . . 109.5 ?
    C12 O3 C6 . . 110.91(13) ?
    C3 O4 H4 . . 109.5 ?
loop_
    _geom_hbond_atom_site_label_D
    _geom_hbond_atom_site_label_H
    _geom_hbond_atom_site_label_A
    _geom_hbond_site_symmetry_A
    _geom_hbond_distance_DH
    _geom_hbond_distance_HA
    _geom_hbond_distance_DA
    _geom_hbond_angle_DHA
    _geom_hbond_publ_flag
    O2 H2 O3 1_555 0.82 2.42 3.015(2) 131 yes
    O4 H4 O2 2_455 0.82 2.03 2.819(2) 162 yes
data_global
_journal_date_recd_electronic     2011-06-13
_journal_date_accepted     2011-06-16
_journal_name_full     'Acta Crystallographica, Section E'
_journal_year     2011
_journal_volume     67
_journal_issue      7
_journal_page_first     o1760
_journal_page_last     o1761
_journal_paper_category     QO
_journal_coeditor_code     SJ5165
_publ_contact_author_name     'Doctor Mohamed Moumou'
_publ_contact_author_address
;
Laboratoire de Chimie Biomol\'eculaire,  Substances
Naturelles et R\'eactivit\'e, URAC 16,Facult\'e des Sciences
Semlalia, BP: 2390, Bd My Abdellah,40000 Marrakech, Morocco
;
_publ_contact_author_email     'mberraho@yahoo.fr'
_publ_contact_author_fax     '0021224437408'
_publ_contact_author_phone     '0021224434649'
_publ_section_title
;\
5,9-Dihydroxy-9-methyl-3,6-dimethylene-3a,4,5,6,6a,7,8,9,9a,9b-\
decahydroazuleno[4,5-<i>b</i>]furan-2(3<i>H</i>)-one
;
loop_
    _publ_author_name
    _publ_author_address
    'Moumou, Mohamed '
;
Laboratoire de Chimie Biomol\'eculaire,
Substances Naturelles et R\'eactivit\'e, URAC 16,
Facult\'e des Sciences Semlalia, BP 2390, Bd My Abdellah, 40000 Marrakech,
Morocco
;
    ' Benharref, Ahmed'
;
Laboratoire de Chimie Biomol\'eculaire,
Substances Naturelles et R\'eactivit\'e, URAC 16,
Facult\'e des Sciences Semlalia, BP 2390, Bd My Abdellah, 40000 Marrakech,
Morocco
;
    ' Berraho, Moha '
;
Laboratoire de Chimie Biomol\'eculaire,
Substances Naturelles et R\'eactivit\'e, URAC 16,
Facult\'e des Sciences Semlalia, BP 2390, Bd My Abdellah, 40000 Marrakech,
Morocco
;
    'El Ammari, Lahcen'
;
Laboratoire de Chimie du Solide Applique\'e,
Facult\'e des Sciences, Avenue Ibn
Battouta BP 1014 Rabat, Morocco
;
    'Akssira, Mohamed'
;
Laboratoire de Chimie Bioorganique et Analytique,
URAC 22
BP 146, FSTM, Universit\'e Hassan II
Mohammedia-Casablanca 20810 Mohammedia, Morocco
;
    'Elhakmaoui, Ahmed'
;
Laboratoire de Chimie Bioorganique et Analytique,
URAC 22
BP 146, FSTM, Universit\'e Hassan II
Mohammedia-Casablanca 20810 Mohammedia, Morocco
;
