# Supplementary material for: 5,9-Dihy­droxy-9-methyl-3,6-dimethyl­ene-3a,4,5,6,6a,7,8,9,9a,9b-deca­hydro­azuleno[4,5-b]furan-2(3H)-one
Source: Acta Crystallogr Sect E Struct Rep Online. 2011 Jun 22;67(Pt 7):o1760–1. doi: 10.1107/S160053681102352X (PMC3151879; doi:10.1107/S160053681102352X)
Supplement: Supplementary file 2 [file e-67-o1760-Isup2.hkl]

#
# h,k,l, Fc-squared, Fo-squared, sigma(Fo-squared) and status flag
#
data_I
_shelx_title ' el_mohalfa2 in P 21 21 21'
_shelx_refln_list_code          4
_shelx_F_calc_maximum      115.90
_exptl_crystal_F_000       568.00
_reflns_d_resolution_high  0.8001
 
loop_
 _symmetry_equiv_pos_as_xyz
 'x, y, z'
 '-x+1/2, -y, z+1/2'
 'x+1/2, -y+1/2, -z'
 '-x, y+1/2, -z+1/2'
 
_cell_length_a     6.4210
_cell_length_b    13.5045
_cell_length_c    15.6189
_cell_angle_alpha  90.000
_cell_angle_beta   90.000
_cell_angle_gamma  90.000
 
_shelx_F_squared_multiplier     1.000
 
loop_
 _refln_index_h
 _refln_index_k
 _refln_index_l
 _refln_F_squared_calc
 _refln_F_squared_meas
 _refln_F_squared_sigma
 _refln_observed_status
   2   0   0      356.41      320.13      6.74 o
   4   0   0       13.98       14.37      0.84 o
   6   0   0      118.52      119.47      5.18 o
   8   0   0        2.91        4.38      1.77 o
   1   1   0      282.98      305.20      4.43 o
   2   1   0     2225.47     2515.73     69.40 o
   3   1   0     1603.08     1560.87     21.02 o
   4   1   0       72.25       74.48      1.54 o
   5   1   0      221.98      229.82      4.49 o
   6   1   0       48.40       52.95      2.30 o
   7   1   0        7.34        4.85      1.23 o
   8   1   0        6.03        5.81      1.74 o
   0   2   0    13432.19    11692.15    275.50 o
   1   2   0     1123.92     1409.10     28.40 o
   2   2   0     1999.26     2183.23     27.25 o
   3   2   0     3205.38     3703.19    103.09 o
   4   2   0      352.00      333.78      4.89 o
   5   2   0      109.32      104.52      2.74 o
   6   2   0       15.87       17.48      3.36 o
   7   2   0       42.53       36.63      2.54 o
   1   3   0     4159.11     4351.43    100.01 o
   2   3   0       72.82       57.15      1.19 o
   3   3   0     1223.72     1311.12     17.47 o
   4   3   0       14.46       11.81      0.65 o
   5   3   0        7.70        7.49      0.96 o
   6   3   0       30.38       36.53      1.85 o
   7   3   0        1.88        3.45      1.18 o
   0   4   0      583.35      513.05     19.65 o
   1   4   0     5849.96     5564.74     79.40 o
   2   4   0     1774.27     2073.12     47.90 o
   3   4   0      153.62      178.81      2.92 o
   4   4   0       44.93       45.68      1.22 o
   5   4   0       19.03       23.46      1.58 o
   6   4   0        0.19        0.13      0.89 o
   7   4   0       37.67       35.63      5.46 o
   1   5   0      156.34      171.20      2.69 o
   2   5   0     1422.08     1652.42     43.84 o
   3   5   0      596.28      602.73      9.36 o
   4   5   0        8.45       10.14      0.78 o
   5   5   0      202.11      189.69      4.40 o
   6   5   0        1.52        0.81      0.91 o
   7   5   0        9.49       10.27      1.58 o
   0   6   0        3.38        0.82      0.57 o
   1   6   0      276.39      296.64      4.39 o
   2   6   0      884.78     1006.01     14.99 o
   3   6   0      397.45      448.93     11.38 o
   4   6   0      253.41      248.40      5.76 o
   5   6   0      110.64      113.05      3.53 o
   6   6   0        0.24       -0.24      0.89 o
   7   6   0        0.68        1.49      1.06 o
   1   7   0       80.39       74.66      1.57 o
   2   7   0      220.08      239.72      4.24 o
   3   7   0      285.33      252.03      4.49 o
   4   7   0        3.77        2.58      0.69 o
   5   7   0        0.74       -0.56      0.79 o
   6   7   0        6.12        5.69      1.44 o
   7   7   0       28.52       28.60      3.76 o
   0   8   0        8.82        6.47      0.81 o
   1   8   0       93.72       99.28      2.00 o
   2   8   0        0.52       -0.45      0.47 o
   3   8   0      666.63      696.28     10.90 o
   4   8   0       15.31       14.88      1.03 o
   5   8   0        6.67        8.41      1.27 o
   6   8   0        0.16       -0.65      0.99 o
   7   8   0        0.40        2.45      1.60 o
   1   9   0      176.12      178.52      3.17 o
   2   9   0      199.26      188.02      3.70 o
   3   9   0       60.84       70.23      2.04 o
   4   9   0      135.73      148.34      4.03 o
   5   9   0      172.47      167.45      6.95 o
   6   9   0       27.62       32.80      5.19 o
   0  10   0       53.21       59.32      2.28 o
   1  10   0       98.49       89.20      2.41 o
   2  10   0      214.95      213.36      4.31 o
   3  10   0       12.17        8.08      1.57 o
   4  10   0        1.01        0.90      0.88 o
   5  10   0        9.53        9.60      1.44 o
   6  10   0        5.27        3.99      1.31 o
   1  11   0        0.79        0.12      0.59 o
   2  11   0        9.31       10.47      1.06 o
   3  11   0       52.92       51.00      1.91 o
   4  11   0       30.22       29.52      1.81 o
   5  11   0       46.47       47.31      2.46 o
   6  11   0        3.47        0.81      1.50 o
   0  12   0        0.61        0.97      1.46 o
   1  12   0      250.55      263.08      5.47 o
   2  12   0       30.09       30.42      1.60 o
   3  12   0       32.45       34.06      2.13 o
   4  12   0        0.18       -0.21      0.94 o
   5  12   0        0.13       -0.48      1.53 o
   1  13   0       12.03       11.33      1.25 o
   2  13   0      247.80      241.65      5.28 o
   3  13   0       16.33       16.38      2.14 o
   4  13   0        1.08       -1.08      1.27 o
   5  13   0       12.41       10.35      2.28 o
   0  14   0       82.85       90.58      9.05 o
   1  14   0       73.90       73.92      2.67 o
   2  14   0       12.91       14.87      1.74 o
   3  14   0       20.38       18.27      2.22 o
   4  14   0       32.68       38.45      3.47 o
   1  15   0       13.72       13.67      1.98 o
   2  15   0       53.63       55.66      2.93 o
   3  15   0        0.02        0.08      1.46 o
   0  16   0       20.49       24.27      3.29 o
   1  16   0       11.85       10.01      1.78 o
   2  16   0        3.63        1.60      1.67 o
   1   0   1     4475.89     4441.39     52.92 o
   2   0   1      456.38      487.56      6.29 o
   3   0   1        2.56        2.38      0.33 o
   4   0   1      546.52      552.74      7.37 o
   5   0   1       97.34      101.46      2.18 o
   6   0   1      168.70      186.52      5.03 o
   7   0   1       24.26       24.79      3.59 o
   8   0   1        6.42       10.34      3.12 o
   0   1   1     2111.25     2017.04     25.87 o
   1   1   1     3278.77     3199.26     27.00 o
   2   1   1       78.05       73.40      0.86 o
   3   1   1      332.06      359.76      3.59 o
   4   1   1       87.89       81.64      1.75 o
   5   1   1       24.27       26.25      1.25 o
   6   1   1       16.30       16.39      1.50 o
   7   1   1       14.48       13.17      1.67 o
   8   1   1       27.70       23.13      4.51 o
   0   2   1     1659.86     1506.21     20.50 o
   1   2   1    12679.25    12340.76    238.45 o
   2   2   1     1168.64     1245.50     17.68 o
   3   2   1      106.01       93.52      1.15 o
   4   2   1      294.59      284.48      3.56 o
   5   2   1      175.16      178.96      2.66 o
   6   2   1        7.01        4.69      0.72 o
   7   2   1        3.61        3.55      0.64 o
   0   3   1     2592.35     2452.67     39.28 o
   1   3   1     5351.18     6055.76    153.55 o
   2   3   1     1566.41     1792.54     42.45 o
   3   3   1      989.54     1036.89     10.22 o
   4   3   1       58.42       56.60      0.96 o
   5   3   1      105.33      119.84      2.18 o
   6   3   1      197.25      218.38      4.75 o
   7   3   1      101.15      101.78      2.21 o
   0   4   1      571.66      557.37      8.41 o
   1   4   1     1133.62     1121.63     11.03 o
   2   4   1     2630.94     2910.40     48.60 o
   3   4   1      261.18      270.85      2.84 o
   4   4   1       27.06       28.12      0.91 o
   5   4   1        3.23        2.40      0.61 o
   6   4   1       98.99       94.44      3.36 o
   7   4   1        9.45       10.45      1.10 o
   0   5   1       76.92       69.72      1.53 o
   1   5   1       64.91       60.79      0.99 o
   2   5   1       95.26       79.66      1.15 o
   3   5   1      547.17      523.61      8.20 o
   4   5   1      466.58      486.70      5.17 o
   5   5   1       41.82       43.87      1.06 o
   6   5   1       14.21       14.14      1.13 o
   7   5   1       20.20       22.37      1.77 o
   0   6   1        6.85        8.30      0.57 o
   1   6   1       14.61       10.96      0.45 o
   2   6   1     1681.49     1977.11     44.14 o
   3   6   1      654.94      738.60     11.90 o
   4   6   1       82.31       89.72      1.51 o
   5   6   1       69.21       67.36      1.62 o
   6   6   1       28.05       29.33      1.57 o
   7   6   1        0.04       -0.58      0.74 o
   0   7   1      464.17      439.82      7.84 o
   1   7   1      635.93      582.03      6.16 o
   2   7   1      261.07      245.28      3.05 o
   3   7   1      228.57      241.30      3.06 o
   4   7   1      207.88      212.58      3.27 o
   5   7   1       42.69       42.75      1.38 o
   6   7   1       29.70       28.96      1.25 o
   7   7   1        0.32       -0.59      0.81 o
   0   8   1      223.66      217.35      3.99 o
   1   8   1      186.18      174.14      2.28 o
   2   8   1       76.93       78.90      1.40 o
   3   8   1      104.11      104.95      1.73 o
   4   8   1        7.35        8.72      0.75 o
   5   8   1      138.46      131.30      2.70 o
   6   8   1       11.48       11.12      0.99 o
   7   8   1        3.29        5.97      1.20 o
   0   9   1       84.13       86.82      2.59 o
   1   9   1       41.87       34.67      0.81 o
   2   9   1       34.69       35.35      0.96 o
   3   9   1        6.32        7.16      0.75 o
   4   9   1      107.40       97.12      1.90 o
   5   9   1       28.39       28.04      1.64 o
   6   9   1       25.32       29.94      2.33 o
   0  10   1        0.00        0.64      0.54 o
   1  10   1      103.49      102.52      1.60 o
   2  10   1      161.04      149.80      2.36 o
   3  10   1       66.95       62.72      1.45 o
   4  10   1       31.36       35.36      1.29 o
   5  10   1       11.90       10.18      1.12 o
   6  10   1        1.00        1.66      0.92 o
   0  11   1        0.01       -0.05      0.58 o
   1  11   1      154.95      143.43      2.24 o
   2  11   1       64.27       67.06      1.44 o
   3  11   1      117.29      117.42      2.13 o
   4  11   1        2.90        2.82      0.72 o
   5  11   1       12.24       10.88      1.19 o
   6  11   1        9.63        7.19      1.23 o
   0  12   1       87.35       83.03      2.42 o
   1  12   1       39.72       43.64      1.30 o
   2  12   1      136.42      128.35      2.36 o
   3  12   1       58.46       59.47      1.84 o
   4  12   1        1.41        1.28      0.78 o
   5  12   1        5.39        6.77      1.27 o
   0  13   1       57.76       57.01      2.64 o
   1  13   1       15.66       16.77      1.00 o
   2  13   1       14.02       14.90      1.08 o
   3  13   1       27.91       24.24      1.34 o
   4  13   1        2.55        2.37      1.11 o
   5  13   1        2.36        4.35      1.40 o
   0  14   1        6.97        8.93      1.57 o
   1  14   1        0.76        1.44      0.79 o
   2  14   1       32.91       33.34      1.48 o
   3  14   1       29.08       30.29      1.84 o
   4  14   1        9.60        8.41      1.44 o
   0  15   1        9.07       12.43      1.77 o
   1  15   1       12.53       12.70      1.14 o
   2  15   1       16.22       16.74      1.38 o
   3  15   1       16.47       16.80      1.62 o
   0  16   1        0.40        0.02      1.33 o
   1  16   1       46.52       53.25      2.13 o
   2  16   1        3.14        5.07      1.20 o
   0   0   2     3208.10     3141.80     58.24 o
   1   0   2      641.02      666.61      9.30 o
   2   0   2      353.58      369.67      5.26 o
   3   0   2       86.14       82.31      2.05 o
   4   0   2      260.96      276.17      4.69 o
   5   0   2      401.79      398.08      6.62 o
   6   0   2       10.02        8.68      1.14 o
   7   0   2       60.89       68.49     10.85 o
   0   1   2     3449.87     3624.55    103.69 o
   1   1   2      401.37      424.83      5.92 o
   2   1   2     1542.83     1495.79     14.11 o
   3   1   2      129.40      132.51      2.45 o
   4   1   2       15.51       13.25      0.46 o
   5   1   2       73.74       75.22      1.34 o
   6   1   2       72.40       69.41      2.24 o
   7   1   2       25.87       19.92      4.04 o
   0   2   2        0.04       -0.29      0.29 o
   1   2   2      600.62      582.26      5.47 o
   2   2   2      499.73      522.44      5.16 o
   3   2   2        2.90        3.17      0.35 o
   4   2   2      185.25      190.18      2.42 o
   5   2   2       91.79       88.34      1.38 o
   6   2   2       25.79       26.03      2.70 o
   7   2   2        8.57        7.72      0.73 o
   0   3   2      766.32      776.95     11.23 o
   1   3   2     1026.93     1118.56     15.21 o
   2   3   2       32.57       45.20      0.76 o
   3   3   2     1008.70     1175.98     22.43 o
   4   3   2      116.17      122.76      1.64 o
   5   3   2       41.70       46.07      1.04 o
   6   3   2      116.75      113.49      2.78 o
   7   3   2       24.10       27.98      1.63 o
   0   4   2       11.55       11.35      0.64 o
   1   4   2      593.58      618.04      6.33 o
   2   4   2      665.27      815.54     16.42 o
   3   4   2       20.16       25.65      0.69 o
   4   4   2      282.22      296.96      3.21 o
   5   4   2       53.59       50.28      1.34 o
   6   4   2       36.68       37.33      1.60 o
   7   4   2       12.05       12.35      1.43 o
   0   5   2        6.53        8.19      0.52 o
   1   5   2      294.81      260.07      2.78 o
   2   5   2       93.08      103.79      1.50 o
   3   5   2      130.11      147.58      1.95 o
   4   5   2       81.09       85.98      1.42 o
   5   5   2      300.54      279.12      4.05 o
   6   5   2      157.44      153.52      3.05 o
   7   5   2       33.68       29.52      1.67 o
   0   6   2      118.07      113.48      2.27 o
   1   6   2       70.63       63.95      0.99 o
   2   6   2      229.14      263.18      2.99 o
   3   6   2      138.00      128.21      1.88 o
   4   6   2      164.80      171.95      2.54 o
   5   6   2       50.87       47.98      1.34 o
   6   6   2        9.19        9.16      1.21 o
   7   6   2        3.15        3.09      0.74 o
   0   7   2        1.21        2.74      0.57 o
   1   7   2       73.50       69.37      1.15 o
   2   7   2       66.12       65.18      1.11 o
   3   7   2      389.41      405.47      4.47 o
   4   7   2       95.18       96.11      1.75 o
   5   7   2      131.67      136.06      2.48 o
   6   7   2        2.64        3.78      0.83 o
   7   7   2        9.15        9.20      0.92 o
   0   8   2       78.52       69.27      1.79 o
   1   8   2       83.14       74.01      1.26 o
   2   8   2        0.94        0.71      0.35 o
   3   8   2       30.98       34.47      0.96 o
   4   8   2      288.93      270.96      3.46 o
   5   8   2        5.71        6.47      0.82 o
   6   8   2       26.66       30.02      1.42 o
   7   8   2        6.04        6.55      1.63 o
   0   9   2      146.59      137.16      2.89 o
   1   9   2        2.22        1.39      0.39 o
   2   9   2       43.10       47.13      1.08 o
   3   9   2       26.22       24.45      0.91 o
   4   9   2      155.25      155.42      3.07 o
   5   9   2       70.78       68.67      1.89 o
   6   9   2        5.28        6.80      1.12 o
   0  10   2      106.05      103.19      2.47 o
   1  10   2        6.66        4.37      0.45 o
   2  10   2      110.68      113.74      1.86 o
   3  10   2       39.62       35.37      1.04 o
   4  10   2      348.06      316.35      4.39 o
   5  10   2        6.34        6.67      1.09 o
   6  10   2        7.16        6.57      1.10 o
   0  11   2      101.53       94.30      2.51 o
   1  11   2       63.40       59.57      1.23 o
   2  11   2        2.99        1.94      0.57 o
   3  11   2       38.13       38.58      1.33 o
   4  11   2       20.00       18.83      1.31 o
   5  11   2        1.60        2.21      0.93 o
   6  11   2       31.32       39.87      1.95 o
   0  12   2        0.17       -0.26      1.19 o
   1  12   2       52.16       51.07      1.44 o
   2  12   2       78.02       78.72      1.99 o
   3  12   2       76.85       68.90      1.92 o
   4  12   2       15.53       16.82      1.32 o
   5  12   2       18.23       20.59      1.56 o
   0  13   2       91.70       83.92      3.78 o
   1  13   2       28.01       27.93      1.31 o
   2  13   2       76.40       75.58      2.00 o
   3  13   2       66.84       67.67      2.05 o
   4  13   2       39.68       39.45      2.21 o
   5  13   2        9.10       12.00      1.68 o
   0  14   2       13.88       12.90      1.92 o
   1  14   2        8.08        9.48      1.00 o
   2  14   2       12.31       10.82      1.06 o
   3  14   2        4.45        5.65      0.99 o
   4  14   2        3.51        3.98      1.28 o
   0  15   2       15.07       15.76      1.91 o
   1  15   2       14.03       15.83      1.23 o
   2  15   2       42.20       42.97      1.79 o
   3  15   2       28.62       32.48      1.98 o
   0  16   2        5.06        4.57      1.62 o
   1  16   2       30.34       32.55      1.63 o
   2  16   2       14.78       13.20      1.50 o
   1   0   3     5951.96     5593.18     82.31 o
   2   0   3      196.91      181.83      3.92 o
   3   0   3       54.05       63.97      1.68 o
   4   0   3       14.00       15.25      0.62 o
   5   0   3        0.62        0.79      0.43 o
   6   0   3       54.33       51.67      4.72 o
   7   0   3        9.60       11.70      2.77 o
   0   1   3        4.64        5.73      0.33 o
   1   1   3     1186.76     1183.80     11.34 o
   2   1   3      896.59      826.76      9.45 o
   3   1   3      110.38      115.21      1.56 o
   4   1   3      210.03      206.00      2.45 o
   5   1   3      294.91      293.02      3.44 o
   6   1   3       84.12       84.90      1.97 o
   7   1   3        1.11        0.74      0.54 o
   0   2   3       21.91       25.99      0.71 o
   1   2   3      319.71      307.26      3.06 o
   2   2   3     1148.72     1262.42     12.19 o
   3   2   3      322.43      331.73      3.43 o
   4   2   3       26.07       29.32      0.79 o
   5   2   3       16.58       17.58      0.54 o
   6   2   3       76.76       73.60      1.66 o
   7   2   3       47.84       51.23      3.75 o
   0   3   3      698.12      700.37     22.08 o
   1   3   3      702.31      768.86     11.77 o
   2   3   3      584.34      569.23      5.28 o
   3   3   3       48.03       38.02      0.73 o
   4   3   3      140.91      139.77      1.94 o
   5   3   3      168.55      176.39      2.70 o
   6   3   3      151.84      140.59      3.10 o
   7   3   3       14.27       14.97      1.98 o
   0   4   3      573.73      566.07     18.74 o
   1   4   3      656.70      676.23      7.85 o
   2   4   3      390.84      460.31      4.59 o
   3   4   3      150.85      158.99      1.87 o
   4   4   3      129.06      131.24      1.74 o
   5   4   3       17.03       15.53      0.79 o
   6   4   3        3.49        4.53      0.65 o
   7   4   3       33.62       28.09      4.14 o
   0   5   3       75.62       91.53      1.84 o
   1   5   3      474.98      468.55      4.94 o
   2   5   3      246.51      284.01      3.65 o
   3   5   3      202.11      204.06      2.45 o
   4   5   3       57.90       60.89      1.16 o
   5   5   3      213.57      204.52      3.19 o
   6   5   3        0.38        0.54      0.56 o
   7   5   3        0.13       -0.12      0.86 o
   0   6   3       53.35       51.67      1.72 o
   1   6   3       90.59       95.03      1.28 o
   2   6   3      105.50      104.73      1.38 o
   3   6   3      158.98      151.27      1.88 o
   4   6   3      204.01      195.16      2.59 o
   5   6   3       34.54       32.34      1.09 o
   6   6   3        3.24        1.54      0.67 o
   7   6   3       33.02       36.27      2.35 o
   0   7   3      131.55      144.81      3.31 o
   1   7   3       30.92       32.32      0.71 o
   2   7   3      276.54      260.12      2.79 o
   3   7   3      269.95      248.80      2.95 o
   4   7   3      250.36      233.97      3.02 o
   5   7   3      133.46      120.86      2.25 o
   6   7   3       98.01       99.06      2.28 o
   7   7   3        5.24        5.22      0.92 o
   0   8   3      812.32      819.58     14.19 o
   1   8   3      129.63      138.95      2.40 o
   2   8   3       31.94       25.20      0.69 o
   3   8   3      160.64      150.24      2.01 o
   4   8   3       87.27       77.40      1.36 o
   5   8   3       66.49       63.99      1.53 o
   6   8   3        6.02        3.88      0.93 o
   0   9   3      214.57      214.72      4.71 o
   1   9   3       75.78       62.95      1.24 o
   2   9   3       93.46       88.79      1.52 o
   3   9   3      136.44      123.30      1.91 o
   4   9   3      105.89      102.00      1.76 o
   5   9   3        1.29        0.74      0.61 o
   6   9   3        8.09        8.61      1.40 o
   0  10   3       29.37       30.26      1.67 o
   1  10   3      172.08      162.29      2.37 o
   2  10   3       17.27       15.73      0.73 o
   3  10   3      439.69      428.77      5.33 o
   4  10   3       25.67       29.02      1.32 o
   5  10   3       14.97       16.58      1.73 o
   6  10   3       33.92       37.10      2.67 o
   0  11   3       30.74       25.45      1.70 o
   1  11   3       40.14       35.36      1.12 o
   2  11   3       23.78       24.39      1.08 o
   3  11   3       93.77       81.21      2.05 o
   4  11   3       13.42       11.65      1.15 o
   5  11   3       17.00       23.66      1.58 o
   0  12   3      139.22      132.99      3.91 o
   1  12   3       59.08       53.94      1.63 o
   2  12   3       16.58       17.51      1.09 o
   3  12   3      111.45      102.57      2.40 o
   4  12   3       19.77       19.04      1.97 o
   5  12   3       11.22       11.41      1.48 o
   0  13   3      122.28      120.96      3.98 o
   1  13   3       23.38       22.24      1.46 o
   2  13   3       25.01       31.02      1.54 o
   3  13   3        8.98        9.51      1.06 o
   4  13   3       21.76       23.12      1.69 o
   0  14   3       45.60       46.81      2.63 o
   1  14   3       59.61       55.80      1.81 o
   2  14   3        8.98        7.29      1.04 o
   3  14   3        9.16        7.29      1.05 o
   4  14   3        7.76       10.12      1.32 o
   0  15   3       71.67       71.11      3.91 o
   1  15   3       45.07       45.16      1.75 o
   2  15   3        6.04        6.14      1.07 o
   3  15   3        4.25        3.84      1.07 o
   0  16   3       16.58       17.08      2.04 o
   1  16   3        2.53        2.33      0.95 o
   2  16   3        4.63        3.50      1.07 o
   0   0   4     6316.04     5955.45    128.93 o
   1   0   4       17.84       20.67      0.74 o
   2   0   4      795.35      814.40     15.61 o
   3   0   4        2.82        1.84      0.78 o
   4   0   4      521.38      527.65      9.57 o
   5   0   4       68.99       75.08      2.29 o
   6   0   4       91.36       95.85      3.42 o
   7   0   4        0.92       -0.47      0.91 o
   0   1   4       98.93       81.86      1.50 o
   1   1   4     3546.06     3389.32     40.71 o
   2   1   4      302.84      260.96      2.87 o
   3   1   4      763.19      899.31     26.47 o
   4   1   4      137.50      142.96      1.96 o
   5   1   4      293.18      283.92      3.71 o
   6   1   4       15.10       14.03      1.55 o
   7   1   4        2.90        3.24      0.75 o
   0   2   4      423.50      437.27      6.41 o
   1   2   4     2006.36     2001.76     19.80 o
   2   2   4     1025.86     1030.31      9.83 o
   3   2   4      356.12      368.64      4.29 o
   4   2   4       78.24       76.85      1.37 o
   5   2   4       10.68       10.78      0.60 o
   6   2   4       24.01       28.65      1.45 o
   7   2   4       22.31       21.42      2.41 o
   0   3   4      149.69      161.69      2.73 o
   1   3   4      728.63      775.77      7.51 o
   2   3   4      909.49      959.62      8.72 o
   3   3   4      333.98      315.78      3.49 o
   4   3   4      322.25      338.45      3.81 o
   5   3   4      116.57      111.00      2.34 o
   6   3   4       36.02       34.64      2.67 o
   7   3   4        3.28        3.48      0.87 o
   0   4   4     2878.51     3246.59    105.51 o
   1   4   4     1650.89     1758.22     55.02 o
   2   4   4       72.41       85.32      2.03 o
   3   4   4       36.89       35.88      0.86 o
   4   4   4       48.40       47.67      0.97 o
   5   4   4      210.46      187.72      3.15 o
   6   4   4       26.52       24.30      2.61 o
   7   4   4       32.67       34.32      2.37 o
   0   5   4      595.71      515.67      7.84 o
   1   5   4     1275.07     1494.42     41.36 o
   2   5   4      139.71      129.09      1.66 o
   3   5   4      480.17      468.79      5.22 o
   4   5   4      158.29      154.09      2.03 o
   5   5   4       74.27       81.69      1.62 o
   6   5   4       25.92       28.24      1.75 o
   7   5   4       46.52       39.48      8.77 o
   0   6   4     1113.20     1199.97     17.46 o
   1   6   4      567.20      596.37      6.62 o
   2   6   4     1278.99     1330.54     31.94 o
   3   6   4       31.48       34.08      0.81 o
   4   6   4      163.65      179.94      3.81 o
   5   6   4      149.30      137.98      2.45 o
   6   6   4       33.67       37.94      1.96 o
   7   6   4       10.95        9.49      1.91 o
   0   7   4        2.49        1.17      0.55 o
   1   7   4       46.07       48.71      0.98 o
   2   7   4      305.76      304.43      3.51 o
   3   7   4      538.81      562.73      7.10 o
   4   7   4      174.80      174.03      4.79 o
   5   7   4       71.15       71.65      1.76 o
   6   7   4       32.45       34.14      2.74 o
   7   7   4        8.33       11.53      2.26 o
   0   8   4      523.37      510.16      9.38 o
   1   8   4      237.68      221.79      2.81 o
   2   8   4       37.17       38.73      0.93 o
   3   8   4      127.80      119.16      1.69 o
   4   8   4       54.55       62.03      1.53 o
   5   8   4        3.99        4.64      0.75 o
   6   8   4        3.84        3.96      0.87 o
   0   9   4       17.90       21.47      1.36 o
   1   9   4      105.02      103.34      1.66 o
   2   9   4       26.44       21.82      0.67 o
   3   9   4       88.68       86.22      1.60 o
   4   9   4       40.95       39.10      1.10 o
   5   9   4       11.31       11.53      1.33 o
   6   9   4       21.42       25.01      1.08 o
   0  10   4        2.44        1.72      0.90 o
   1  10   4       98.77      108.23      1.80 o
   2  10   4      130.36      124.71      2.18 o
   3  10   4      139.84      136.00      2.67 o
   4  10   4       74.44       73.51      2.06 o
   5  10   4        7.18        7.25      1.01 o
   6  10   4       10.14        8.90      1.19 o
   0  11   4       54.75       60.55      2.53 o
   1  11   4      123.77      121.42      2.38 o
   2  11   4        8.29        6.93      0.81 o
   3  11   4       34.90       38.73      1.47 o
   4  11   4        0.22        1.16      0.75 o
   5  11   4        8.62        9.55      1.23 o
   0  12   4       78.66       69.40      2.76 o
   1  12   4      133.46      129.86      2.62 o
   2  12   4      347.34      342.73      5.02 o
   3  12   4        7.19        6.16      0.88 o
   4  12   4        3.17        5.56      1.03 o
   5  12   4        3.25        4.12      1.09 o
   0  13   4        8.13        9.54      1.47 o
   1  13   4       50.42       54.68      1.74 o
   2  13   4        2.22        3.14      0.84 o
   3  13   4        6.81        4.73      0.93 o
   4  13   4        0.91        2.35      1.01 o
   0  14   4       42.07       39.92      2.44 o
   1  14   4       65.84       60.12      1.89 o
   2  14   4       23.95       24.13      1.43 o
   3  14   4       11.16       12.64      1.27 o
   4  14   4        7.62        7.10      1.27 o
   0  15   4       81.40       84.37      3.56 o
   1  15   4       12.59       12.80      1.26 o
   2  15   4       27.47       30.35      1.64 o
   3  15   4        4.94        5.81      1.20 o
   0  16   4       77.78       86.66      3.78 o
   1  16   4        2.24        2.21      0.98 o
   1   0   5     2378.08     2376.72     36.01 o
   2   0   5      454.35      473.35      7.95 o
   3   0   5     1410.52     1455.02     39.06 o
   4   0   5       16.14       13.03      2.35 o
   5   0   5       13.82       11.93      1.67 o
   6   0   5        3.01        2.15      0.97 o
   7   0   5        0.84       -1.48      1.48 o
   0   1   5      169.18      174.89      2.96 o
   1   1   5      937.90      936.00      9.33 o
   2   1   5      193.99      185.13      1.97 o
   3   1   5      339.67      343.15      4.52 o
   4   1   5      450.15      495.82     15.57 o
   5   1   5       41.98       44.99      1.49 o
   6   1   5        7.67        6.06      0.93 o
   7   1   5       29.53       30.94      2.23 o
   0   2   5       79.80       72.64      1.48 o
   1   2   5     1258.65     1192.31     11.26 o
   2   2   5      411.67      368.05      5.50 o
   3   2   5        0.23        0.89      0.31 o
   4   2   5       54.48       64.29      2.51 o
   5   2   5       57.64       64.87      1.90 o
   6   2   5       33.65       33.68      1.60 o
   7   2   5       58.40       52.35      8.52 o
   0   3   5     2289.42     2162.62     30.22 o
   1   3   5      632.50      677.27      6.57 o
   2   3   5     1896.40     2005.21     19.05 o
   3   3   5       99.21      103.72      1.37 o
   4   3   5      488.84      479.57      5.82 o
   5   3   5       60.14       60.66      1.69 o
   6   3   5       48.92       55.02      1.74 o
   7   3   5        2.01        0.38      0.91 o
   0   4   5     3077.75     3375.17    105.53 o
   1   4   5     1721.85     1966.18     60.56 o
   2   4   5       86.45       90.68      1.56 o
   3   4   5      150.30      154.50      1.86 o
   4   4   5       39.10       39.52      0.83 o
   5   4   5       31.73       34.96      1.24 o
   6   4   5       15.97       16.39      1.20 o
   7   4   5       19.35       21.27      2.95 o
   0   5   5     1048.99     1187.35     36.17 o
   1   5   5      456.48      537.38     14.16 o
   2   5   5      195.52      209.69      2.50 o
   3   5   5      100.18      105.02      1.47 o
   4   5   5      213.27      213.32      2.89 o
   5   5   5       47.61       47.86      1.21 o
   6   5   5       13.75       16.08      1.62 o
   7   5   5       26.56       30.38      2.38 o
   0   6   5       76.92       90.83      2.00 o
   1   6   5        2.66        1.34      0.35 o
   2   6   5      234.95      239.96      6.02 o
   3   6   5      159.92      150.77      2.14 o
   4   6   5       83.13       85.70      1.61 o
   5   6   5       61.94       62.24      1.48 o
   6   6   5        4.86        4.51      1.22 o
   7   6   5        2.16        1.63      0.98 o
   0   7   5      679.54      679.19     10.35 o
   1   7   5       13.13       15.17      0.60 o
   2   7   5      108.67      120.66      3.27 o
   3   7   5        7.74        6.43      0.75 o
   4   7   5       13.07       11.21      0.94 o
   5   7   5       53.39       51.07      2.43 o
   6   7   5        0.92       -0.24      0.85 o
   7   7   5        2.84        2.53      1.08 o
   0   8   5      183.14      183.68      4.18 o
   1   8   5      252.14      255.94      3.36 o
   2   8   5      187.08      185.77      2.45 o
   3   8   5       85.42       92.11      1.76 o
   4   8   5       71.36       71.94      1.62 o
   5   8   5       53.68       54.29      2.11 o
   6   8   5        3.69        2.40      0.82 o
   0   9   5      162.00      151.19      3.78 o
   1   9   5      273.15      269.39      3.58 o
   2   9   5       31.60       34.44      0.94 o
   3   9   5       48.97       46.89      1.47 o
   4   9   5       89.40       83.60      1.79 o
   5   9   5       37.62       41.20      1.62 o
   6   9   5       10.74       10.58      1.21 o
   0  10   5       27.22       20.51      1.48 o
   1  10   5       57.00       59.28      1.57 o
   2  10   5      519.93      513.68      6.31 o
   3  10   5       44.18       43.32      1.32 o
   4  10   5       10.13        9.63      0.95 o
   5  10   5       23.33       26.82      1.19 o
   6  10   5       27.34       23.09      2.56 o
   0  11   5        4.52        7.16      1.25 o
   1  11   5      184.61      180.05      3.08 o
   2  11   5        0.72        1.24      0.64 o
   3  11   5        0.07        0.35      0.67 o
   4  11   5       19.40       18.44      1.26 o
   5  11   5        8.78       11.81      1.19 o
   0  12   5      108.41      114.44      3.71 o
   1  12   5       10.33       10.34      0.95 o
   2  12   5      155.38      153.62      3.07 o
   3  12   5       15.07       14.17      1.08 o
   4  12   5       16.20       16.24      1.61 o
   5  12   5       21.00       22.50      2.31 o
   0  13   5        2.72        1.86      1.19 o
   1  13   5        7.20        9.34      0.99 o
   2  13   5        5.93        5.74      0.94 o
   3  13   5       55.53       58.07      2.27 o
   4  13   5        9.57        8.40      1.26 o
   0  14   5       75.11       71.58      3.22 o
   1  14   5      115.56      118.08      2.67 o
   2  14   5        4.35        4.67      1.00 o
   3  14   5        3.45        2.21      1.14 o
   0  15   5       14.27       13.75      1.89 o
   1  15   5       22.91       23.69      1.44 o
   2  15   5        2.94        2.57      0.97 o
   3  15   5       13.99       13.77      1.45 o
   0  16   5        0.00        0.35      1.43 o
   1  16   5       13.23       12.92      1.36 o
   0   0   6      136.85      140.31      3.34 o
   1   0   6      151.93      139.53      2.24 o
   2   0   6      103.08       94.86      1.63 o
   3   0   6      280.68      266.61      7.02 o
   4   0   6       88.45       95.19      3.22 o
   5   0   6      143.06      136.26      6.86 o
   6   0   6        0.12        1.83      1.89 o
   7   0   6       35.37       29.88      3.13 o
   0   1   6      998.61      989.49     14.53 o
   1   1   6       85.00       89.33      1.15 o
   2   1   6       17.19       22.13      0.55 o
   3   1   6      120.47      118.61      1.93 o
   4   1   6       32.63       32.02      1.37 o
   5   1   6      100.25       93.23      2.42 o
   6   1   6       44.38       40.92      4.66 o
   7   1   6       11.60       12.49      1.69 o
   0   2   6     1646.47     1806.49     44.13 o
   1   2   6      144.68      132.97      3.03 o
   2   2   6      771.60      810.27      8.14 o
   3   2   6       97.52      102.24      1.82 o
   4   2   6       20.11       22.44      0.80 o
   5   2   6       88.23       76.52      1.95 o
   6   2   6        5.99        6.67      1.04 o
   7   2   6        3.81        3.50      1.37 o
   0   3   6      955.99     1039.80     14.95 o
   1   3   6     1164.87     1207.66     11.46 o
   2   3   6       69.66       74.84      1.06 o
   3   3   6      139.04      143.85      2.39 o
   4   3   6       10.64       13.04      0.68 o
   5   3   6       27.90       23.34      0.98 o
   6   3   6        0.29        1.20      0.84 o
   7   3   6       10.36       10.38      2.24 o
   0   4   6      829.35      959.01     28.31 o
   1   4   6      244.63      248.69      2.95 o
   2   4   6      121.63      117.12      1.59 o
   3   4   6      374.63      398.52      4.46 o
   4   4   6       98.70       85.82      1.55 o
   5   4   6       22.87       23.51      1.36 o
   6   4   6       25.58       21.23      2.92 o
   7   4   6        7.72        8.07      1.98 o
   0   5   6        0.56       -0.15      0.49 o
   1   5   6       50.90       63.24      1.11 o
   2   5   6       26.92       24.06      0.67 o
   3   5   6      457.61      481.77      5.64 o
   4   5   6      162.14      168.96      4.88 o
   5   5   6       19.32       20.01      1.03 o
   6   5   6       36.24       35.40      1.53 o
   7   5   6        5.41        6.12      1.38 o
   0   6   6      724.98      855.28     23.97 o
   1   6   6      723.26      757.11     17.03 o
   2   6   6      102.20       92.27      1.64 o
   3   6   6      128.13      118.96      1.82 o
   4   6   6       15.91       20.72      0.90 o
   5   6   6       17.84       15.89      0.98 o
   6   6   6        6.15        5.79      1.58 o
   7   6   6       15.69       15.33      2.32 o
   0   7   6        0.97        1.71      0.53 o
   1   7   6      373.50      382.20      4.54 o
   2   7   6      112.22      107.95      2.66 o
   3   7   6      396.03      378.99      4.77 o
   4   7   6       60.84       60.53      1.48 o
   5   7   6       51.91       57.61      1.92 o
   6   7   6        3.74        3.66      1.06 o
   0   8   6        1.17        0.50      0.54 o
   1   8   6       84.99       83.19      1.54 o
   2   8   6      395.27      377.52      4.65 o
   3   8   6      245.56      241.46      3.50 o
   4   8   6       36.18       34.18      1.43 o
   5   8   6       19.44       21.19      1.20 o
   6   8   6       16.15       16.56      1.58 o
   0   9   6      281.56      256.83      5.52 o
   1   9   6      289.99      303.52      3.98 o
   2   9   6      135.18      119.28      2.03 o
   3   9   6        9.60       10.00      0.89 o
   4   9   6       72.30       62.83      1.84 o
   5   9   6       32.65       34.50      1.52 o
   6   9   6        9.72        6.09      1.07 o
   0  10   6        3.19        1.13      0.92 o
   1  10   6      146.84      157.11      2.78 o
   2  10   6       41.23       35.45      1.15 o
   3  10   6        6.27        5.64      0.70 o
   4  10   6       69.17       67.29      1.72 o
   5  10   6        3.61        1.84      0.73 o
   0  11   6        2.62        2.75      1.11 o
   1  11   6      103.03      102.30      2.20 o
   2  11   6      154.31      153.96      3.01 o
   3  11   6       18.37       18.66      1.06 o
   4  11   6       51.06       50.09      1.59 o
   5  11   6        6.80        6.99      0.86 o
   0  12   6        0.01       -0.84      0.97 o
   1  12   6       22.91       20.12      1.24 o
   2  12   6        6.19        5.45      0.91 o
   3  12   6        9.44       10.71      1.13 o
   4  12   6       11.25       12.50      1.26 o
   5  12   6       18.28       22.80      1.59 o
   0  13   6      234.15      239.48      6.12 o
   1  13   6        4.39        3.88      0.85 o
   2  13   6        6.73        8.69      1.04 o
   3  13   6       16.82       15.01      1.34 o
   4  13   6        2.37        2.16      1.00 o
   0  14   6        4.54        2.38      1.31 o
   1  14   6       11.26       11.60      1.13 o
   2  14   6       26.67       29.09      1.59 o
   3  14   6        0.23        0.14      0.91 o
   0  15   6        1.17        1.58      2.73 o
   1  15   6        5.19        4.59      1.06 o
   2  15   6        0.09       -0.42      1.11 o
   0  16   6        4.55        3.97      1.64 o
   1   0   7       45.47       51.98      1.18 o
   2   0   7        0.86        0.46      0.36 o
   3   0   7       75.45       74.09      2.74 o
   4   0   7      158.53      148.45      4.37 o
   5   0   7        7.25        6.78      2.23 o
   6   0   7      251.29      225.16      8.23 o
   7   0   7        1.04       -0.13      1.59 o
   0   1   7     1446.80     1475.55     21.52 o
   1   1   7      251.38      275.83      2.92 o
   2   1   7      451.41      449.45      4.57 o
   3   1   7       22.18       22.82      1.06 o
   4   1   7       53.38       47.32      5.90 o
   5   1   7       19.41       17.81      2.21 o
   6   1   7        5.34        4.37      1.32 o
   7   1   7        3.47        3.01      1.37 o
   0   2   7      567.18      525.17      8.08 o
   1   2   7      810.92      905.15      8.99 o
   2   2   7       41.61       32.24      0.68 o
   3   2   7      177.32      182.55      2.96 o
   4   2   7      187.69      193.24      3.27 o
   5   2   7       16.84       14.43      1.78 o
   6   2   7       20.38       19.23      1.81 o
   7   2   7        0.91        3.00      1.33 o
   0   3   7        7.11        9.82      0.65 o
   1   3   7      160.12      168.02      2.09 o
   2   3   7      135.58      140.01      1.71 o
   3   3   7       58.55       58.86      1.12 o
   4   3   7      111.58      104.40      2.11 o
   5   3   7       15.03       16.24      1.25 o
   6   3   7       51.23       46.80      3.14 o
   7   3   7       18.15       17.24      2.21 o
   0   4   7       79.78       72.33      1.62 o
   1   4   7      249.14      263.28      2.99 o
   2   4   7      180.74      180.18      2.35 o
   3   4   7       82.72       87.50      1.44 o
   4   4   7      283.31      271.90      3.86 o
   5   4   7       43.08       37.38      1.28 o
   6   4   7       18.16       15.38      1.44 o
   7   4   7        0.37       -0.73      1.13 o
   0   5   7      523.95      537.27      8.38 o
   1   5   7      519.45      531.28      5.63 o
   2   5   7      394.12      430.36      9.32 o
   3   5   7      135.52      133.11      2.30 o
   4   5   7      364.53      343.41      5.14 o
   5   5   7       34.10       35.36      1.40 o
   6   5   7       32.10       33.64      1.74 o
   7   5   7        1.22        0.73      1.22 o
   0   6   7      849.88      969.20     30.35 o
   1   6   7       51.30       60.86      1.23 o
   2   6   7       83.91       92.84      1.64 o
   3   6   7      158.52      155.15      2.45 o
   4   6   7       76.82       76.22      1.84 o
   5   6   7        5.95        4.53      0.89 o
   6   6   7       24.47       27.03      1.71 o
   0   7   7      679.46      794.31     23.32 o
   1   7   7       56.00       58.35      1.23 o
   2   7   7      394.24      361.23      4.75 o
   3   7   7       28.68       28.34      1.10 o
   4   7   7       99.27      103.58      2.24 o
   5   7   7      109.40      102.57      2.33 o
   6   7   7        0.13       -0.38      0.85 o
   0   8   7      126.61      110.00      2.54 o
   1   8   7       45.06       41.31      1.08 o
   2   8   7      197.06      184.89      2.90 o
   3   8   7      503.81      465.07      6.37 o
   4   8   7       21.00       19.49      1.23 o
   5   8   7        3.67        3.59      0.78 o
   6   8   7        7.81        5.41      1.18 o
   0   9   7      227.03      213.57      4.88 o
   1   9   7       43.36       42.15      1.20 o
   2   9   7       34.75       32.41      1.04 o
   3   9   7       18.47       20.22      1.15 o
   4   9   7       28.07       29.17      1.33 o
   5   9   7       11.47       13.05      1.10 o
   6   9   7       14.12       16.47      1.87 o
   0  10   7      174.15      173.13      4.34 o
   1  10   7      302.46      282.64      3.92 o
   2  10   7       67.95       61.11      1.59 o
   3  10   7        9.65        9.88      0.87 o
   4  10   7       28.63       24.86      1.27 o
   5  10   7        4.46        3.31      0.64 o
   0  11   7       33.78       34.69      2.10 o
   1  11   7       15.38       14.07      1.01 o
   2  11   7       23.00       27.20      1.34 o
   3  11   7       60.42       57.08      1.71 o
   4  11   7        1.86        0.74      0.67 o
   5  11   7        2.39        3.38      0.78 o
   0  12   7       13.17       14.00      1.63 o
   1  12   7       80.36       74.50      2.02 o
   2  12   7       43.75       38.72      1.57 o
   3  12   7        7.10        8.16      1.06 o
   4  12   7       21.48       27.06      1.55 o
   0  13   7        1.59        1.25      1.24 o
   1  13   7       35.56       34.63      1.50 o
   2  13   7        9.64        6.77      1.04 o
   3  13   7        8.05        9.81      1.22 o
   4  13   7        0.59        0.99      1.02 o
   0  14   7        0.36       -0.54      1.22 o
   1  14   7       40.67       45.84      1.90 o
   2  14   7       40.86       44.23      1.89 o
   3  14   7        5.46        4.70      1.13 o
   0  15   7        2.23        1.71      1.34 o
   1  15   7        4.84        5.35      1.18 o
   2  15   7        1.59        1.93      1.08 o
   0   0   8     2726.56     2902.38     54.57 o
   1   0   8      258.97      267.56      4.58 o
   2   0   8      591.74      592.00      8.77 o
   3   0   8       69.91       66.37      1.62 o
   4   0   8       96.14       91.24      4.01 o
   5   0   8       72.22       61.85      3.08 o
   6   0   8        6.83        9.55      2.23 o
   7   0   8        0.60        0.88      2.00 o
   0   1   8      246.52      230.96      3.72 o
   1   1   8      727.58      739.96      7.82 o
   2   1   8      181.73      189.61      2.39 o
   3   1   8       54.29       56.89      1.31 o
   4   1   8      101.49      104.81      3.09 o
   5   1   8      204.84      191.97      5.33 o
   6   1   8       16.69       18.43      1.84 o
   7   1   8       26.97       30.43      2.36 o
   0   2   8        4.83        6.06      0.62 o
   1   2   8      816.34      858.05      9.01 o
   2   2   8      238.15      236.80      2.60 o
   3   2   8       45.33       42.75      0.92 o
   4   2   8       75.96       77.71      2.34 o
   5   2   8      382.02      348.11      6.54 o
   6   2   8      113.19      113.88      3.88 o
   7   2   8       29.27       26.03      2.26 o
   0   3   8      270.58      249.46      6.53 o
   1   3   8      573.01      551.64      5.84 o
   2   3   8      257.37      288.04      3.20 o
   3   3   8       38.20       39.34      0.97 o
   4   3   8       75.66       77.69      1.74 o
   5   3   8       58.10       60.24      2.81 o
   6   3   8        7.72        6.70      1.46 o
   7   3   8        2.93        3.42      1.46 o
   0   4   8      768.89      838.10     24.83 o
   1   4   8      452.80      489.97      5.97 o
   2   4   8      313.47      297.38      3.46 o
   3   4   8       55.10       55.98      1.14 o
   4   4   8       42.36       44.74      1.40 o
   5   4   8       90.63       86.09      2.02 o
   6   4   8        2.98        3.55      1.06 o
   7   4   8        4.06        4.24      1.37 o
   0   5   8        0.67        0.39      0.49 o
   1   5   8       57.13       56.33      1.13 o
   2   5   8      209.82      217.32      2.70 o
   3   5   8      176.99      168.79      2.37 o
   4   5   8       20.60       16.22      0.90 o
   5   5   8      127.90      126.86      2.87 o
   6   5   8        1.00        1.44      0.85 o
   0   6   8       90.80       95.38      2.98 o
   1   6   8       86.33       84.17      1.42 o
   2   6   8      305.36      316.08      7.18 o
   3   6   8      245.94      239.50      5.70 o
   4   6   8      117.54      103.79      2.15 o
   5   6   8        3.58        2.55      0.86 o
   6   6   8       15.15       17.20      1.49 o
   0   7   8      432.03      480.40     14.64 o
   1   7   8       33.77       36.24      1.02 o
   2   7   8        0.75        0.96      0.51 o
   3   7   8      506.53      465.04      6.76 o
   4   7   8       20.58       19.32      1.04 o
   5   7   8       24.79       23.76      1.15 o
   6   7   8       17.84       14.41      1.64 o
   0   8   8       44.70       36.01      1.43 o
   1   8   8      232.43      237.19      5.78 o
   2   8   8       11.66       12.85      0.97 o
   3   8   8      205.92      185.59      3.40 o
   4   8   8       32.96       30.28      1.30 o
   5   8   8       28.24       33.05      1.40 o
   6   8   8       16.00       15.45      1.44 o
   0   9   8      253.74      226.38      4.49 o
   1   9   8       34.96       34.25      1.14 o
   2   9   8       41.21       32.82      1.12 o
   3   9   8        8.57        8.45      0.91 o
   4   9   8        7.79        6.96      0.90 o
   5   9   8        0.72        1.95      0.80 o
   0  10   8        0.20        0.73      0.97 o
   1  10   8       55.86       63.13      1.56 o
   2  10   8      284.51      276.77      4.14 o
   3  10   8       77.00       77.97      1.91 o
   4  10   8       10.50        9.06      1.17 o
   5  10   8        2.84        0.93      0.87 o
   0  11   8      103.33      105.92      3.50 o
   1  11   8      190.75      185.83      3.25 o
   2  11   8       42.99       40.62      1.58 o
   3  11   8        0.16        0.81      0.64 o
   4  11   8       54.09       51.98      1.68 o
   5  11   8        1.24        0.27      0.70 o
   0  12   8       18.82       24.18      1.95 o
   1  12   8       12.69       13.35      1.10 o
   2  12   8       40.48       36.95      1.57 o
   3  12   8        6.59        6.53      1.05 o
   4  12   8        3.46        3.60      0.99 o
   0  13   8       28.35       32.01      2.38 o
   1  13   8       41.63       44.77      1.83 o
   2  13   8       10.95        9.59      1.15 o
   3  13   8       11.63       12.75      1.37 o
   0  14   8        0.08       -0.92      1.27 o
   1  14   8        0.03        0.09      0.90 o
   2  14   8       11.53       13.67      1.41 o
   3  14   8       12.28       16.06      1.49 o
   0  15   8       36.35       34.01      2.94 o
   1  15   8        0.30        0.22      0.93 o
   1   0   9       59.51       63.25      1.71 o
   2   0   9        0.86        1.23      0.35 o
   3   0   9       18.59       17.86      0.89 o
   4   0   9       75.46       60.38      2.94 o
   5   0   9      286.14      250.74     12.52 o
   6   0   9       25.36       23.03      2.89 o
   7   0   9       21.62       19.13      2.98 o
   0   1   9      378.29      354.00      5.93 o
   1   1   9      345.73      347.46      4.37 o
   2   1   9      225.84      217.29      2.73 o
   3   1   9      134.06      126.79      1.93 o
   4   1   9       64.30       58.22      2.05 o
   5   1   9       16.71       14.66      1.37 o
   6   1   9       46.64       42.20      3.62 o
   7   1   9        3.69        2.56      1.44 o
   0   2   9       33.53       43.84      1.30 o
   1   2   9     1103.88     1119.27     11.15 o
   2   2   9      187.16      188.46      2.28 o
   3   2   9       90.57       87.98      1.77 o
   4   2   9       61.68       60.47      1.45 o
   5   2   9        9.09        7.83      1.13 o
   6   2   9       17.74       19.03      1.92 o
   7   2   9       15.82       17.65      2.03 o
   0   3   9      435.29      476.91      7.61 o
   1   3   9      309.17      316.63      3.61 o
   2   3   9      163.92      170.89      2.14 o
   3   3   9      336.62      339.46      4.17 o
   4   3   9      326.46      299.46      5.01 o
   5   3   9       56.79       60.35      2.28 o
   6   3   9       45.85       44.16      2.59 o
   0   4   9       13.52       16.30      0.92 o
   1   4   9      403.51      424.05      4.63 o
   2   4   9      146.30      132.87      1.81 o
   3   4   9       21.63       20.90      0.91 o
   4   4   9      289.63      266.25      4.38 o
   5   4   9       88.07       82.99      2.52 o
   6   4   9       11.52       13.14      1.42 o
   0   5   9      128.41      120.10      2.59 o
   1   5   9       55.14       55.82      1.54 o
   2   5   9      660.73      642.24      6.35 o
   3   5   9      207.14      204.26      3.20 o
   4   5   9      189.67      174.95      2.94 o
   5   5   9       40.19       40.34      1.64 o
   6   5   9       14.64       10.20      1.51 o
   0   6   9      261.68      256.20      4.58 o
   1   6   9      174.25      185.17      2.47 o
   2   6   9      168.05      165.01      2.35 o
   3   6   9       81.40       75.98      1.84 o
   4   6   9       95.67       97.72      2.36 o
   5   6   9       11.51       11.66      1.64 o
   6   6   9       31.66       36.13      1.93 o
   0   7   9        5.97        4.84      0.84 o
   1   7   9       91.02       88.10      1.66 o
   2   7   9      222.82      222.76      3.62 o
   3   7   9        5.39        5.64      0.76 o
   4   7   9      108.52      104.40      2.32 o
   5   7   9        9.45       11.04      1.14 o
   6   7   9       66.63       65.35      2.66 o
   0   8   9        0.03       -0.14      0.63 o
   1   8   9      212.48      212.74      2.88 o
   2   8   9       81.97       75.43      1.85 o
   3   8   9      292.21      256.55      4.35 o
   4   8   9       71.09       69.35      1.95 o
   5   8   9        7.66        5.43      0.79 o
   6   8   9        0.55        0.73      0.99 o
   0   9   9      354.44      348.22      6.31 o
   1   9   9       76.04       70.57      2.11 o
   2   9   9       56.17       48.94      1.40 o
   3   9   9        6.56        5.45      0.93 o
   4   9   9       51.42       55.09      1.79 o
   5   9   9       22.81       23.37      1.45 o
   0  10   9       15.77       17.00      1.63 o
   1  10   9      141.19      140.06      2.79 o
   2  10   9       60.48       62.51      1.67 o
   3  10   9        9.39        7.16      0.80 o
   4  10   9        7.90        8.08      1.06 o
   5  10   9        3.03        2.93      0.91 o
   0  11   9       38.94       28.67      1.98 o
   1  11   9       58.81       55.43      1.96 o
   2  11   9       11.46       11.37      1.08 o
   3  11   9        3.02        1.87      0.86 o
   4  11   9       13.67       15.63      1.06 o
   0  12   9       11.49       12.36      1.66 o
   1  12   9       30.26       30.11      1.54 o
   2  12   9       16.30       14.39      1.32 o
   3  12   9        0.51        0.50      0.88 o
   4  12   9        3.34        2.72      1.16 o
   0  13   9       15.45       21.21      2.04 o
   1  13   9       81.19       86.48      2.48 o
   2  13   9       16.77       14.94      1.39 o
   3  13   9       19.72       20.43      1.59 o
   0  14   9        1.53        7.04      1.85 o
   1  14   9       42.21       43.14      1.93 o
   2  14   9        1.33        1.95      1.06 o
   0   0  10      424.07      402.89      8.78 o
   1   0  10        1.10       -0.08      0.54 o
   2   0  10      150.13      156.26      3.10 o
   3   0  10        0.53        0.50      0.57 o
   4   0  10      239.62      222.03      6.50 o
   5   0  10        6.51        4.83      1.58 o
   6   0  10       24.58       22.08      2.97 o
   0   1  10        1.33       -0.46      0.49 o
   1   1  10      122.05      125.99      1.91 o
   2   1  10      309.60      308.10      3.56 o
   3   1  10      241.29      234.24      3.19 o
   4   1  10       73.22       66.63      2.29 o
   5   1  10       71.68       71.70      3.41 o
   6   1  10        0.51        0.18      1.08 o
   0   2  10      505.80      469.83      7.08 o
   1   2  10      140.83      131.17      1.95 o
   2   2  10      173.06      177.13      4.57 o
   3   2  10       24.42       23.42      0.76 o
   4   2  10       34.30       37.16      1.17 o
   5   2  10       57.12       56.09      2.27 o
   6   2  10       43.19       44.26      3.59 o
   0   3  10      105.88      103.81      2.23 o
   1   3  10      178.13      182.42      2.37 o
   2   3  10      104.47       89.37      1.45 o
   3   3  10      109.96      118.12      2.11 o
   4   3  10      208.94      211.04      3.84 o
   5   3  10        3.19        3.96      1.05 o
   6   3  10       13.11       12.83      1.60 o
   0   4  10      103.51      101.44      2.36 o
   1   4  10       62.58       64.00      1.21 o
   2   4  10       19.46       18.48      0.68 o
   3   4  10      193.87      186.01      2.98 o
   4   4  10       29.88       33.68      1.40 o
   5   4  10        5.35        5.13      0.79 o
   6   4  10        2.41        0.24      0.94 o
   0   5  10       46.52       44.34      1.49 o
   1   5  10      130.71      127.59      1.79 o
   2   5  10      114.82      105.52      1.69 o
   3   5  10       57.96       58.26      1.52 o
   4   5  10      162.46      161.48      2.82 o
   5   5  10       35.52       35.40      1.51 o
   6   5  10        3.87        3.78      1.23 o
   0   6  10      107.18      114.52      4.04 o
   1   6  10        7.14        7.06      0.58 o
   2   6  10       69.76       78.26      2.00 o
   3   6  10      106.57       96.89      4.08 o
   4   6  10       16.65       17.69      0.92 o
   5   6  10       37.10       36.97      1.61 o
   6   6  10       33.43       35.34      1.91 o
   0   7  10        0.27       -0.07      0.61 o
   1   7  10      294.32      311.31      7.34 o
   2   7  10       83.06       89.54      2.09 o
   3   7  10       25.80       20.26      1.24 o
   4   7  10       28.44       29.20      1.27 o
   5   7  10        2.03        1.94      0.85 o
   6   7  10        7.46        6.22      1.46 o
   0   8  10       68.75       66.42      2.09 o
   1   8  10       78.65       73.92      1.61 o
   2   8  10       85.23       96.39      2.15 o
   3   8  10        1.29        0.74      0.70 o
   4   8  10        0.01        0.02      0.67 o
   5   8  10       25.33       26.32      1.25 o
   0   9  10       78.84       83.52      2.86 o
   1   9  10      107.64      104.93      2.05 o
   2   9  10       80.65       75.12      2.16 o
   3   9  10       13.46       13.91      1.32 o
   4   9  10       27.85       29.83      1.52 o
   5   9  10       45.28       49.31      1.76 o
   0  10  10       54.00       62.72      2.69 o
   1  10  10       10.94       12.76      1.07 o
   2  10  10       51.18       49.28      1.60 o
   3  10  10        3.44        3.71      0.73 o
   4  10  10       11.37        9.44      1.54 o
   0  11  10      163.54      174.49      4.90 o
   1  11  10        9.20        7.37      1.00 o
   2  11  10       30.14       32.16      1.64 o
   3  11  10       18.83       22.23      1.45 o
   4  11  10       66.30       76.65      2.40 o
   0  12  10       30.47       30.22      2.20 o
   1  12  10       39.66       43.28      1.81 o
   2  12  10       11.97        9.16      1.22 o
   3  12  10       24.66       28.28      2.01 o
   0  13  10       83.22       95.93      4.33 o
   1  13  10       25.65       24.79      1.56 o
   2  13  10       29.98       33.70      1.85 o
   3  13  10        5.55        8.68      1.28 o
   0  14  10        2.69        6.20      1.66 o
   1  14  10        6.40        7.50      1.19 o
   1   0  11       96.21      106.32      2.51 o
   2   0  11       17.27       16.12      0.87 o
   3   0  11      744.30      687.67     11.06 o
   4   0  11        0.75        1.49      1.35 o
   5   0  11        1.26        4.27      1.58 o
   6   0  11       51.12       58.78      5.51 o
   0   1  11        4.16        3.48      0.69 o
   1   1  11       79.58       78.73      1.43 o
   2   1  11       35.04       38.44      0.97 o
   3   1  11       32.26       30.58      0.96 o
   4   1  11       10.52       11.69      1.27 o
   5   1  11       57.63       62.46      2.41 o
   6   1  11        2.04        1.28      1.21 o
   0   2  11        0.43        0.57      0.55 o
   1   2  11      215.81      215.53      2.90 o
   2   2  11       59.40       53.82      1.29 o
   3   2  11       16.72       20.65      0.94 o
   4   2  11       90.42       92.87      2.29 o
   5   2  11       17.11       19.20      1.69 o
   6   2  11       60.20       66.12      3.03 o
   0   3  11      310.25      331.86      6.80 o
   1   3  11      118.82      126.77      1.97 o
   2   3  11      407.98      372.68      4.59 o
   3   3  11       26.12       21.48      0.93 o
   4   3  11       51.60       49.58      1.91 o
   5   3  11       61.64       59.64      2.15 o
   6   3  11        7.92        7.29      1.44 o
   0   4  11       36.37       29.89      1.20 o
   1   4  11      146.66      151.31      2.16 o
   2   4  11       44.62       44.16      1.09 o
   3   4  11       10.20       12.04      0.86 o
   4   4  11       45.93       42.40      1.54 o
   5   4  11      121.00      116.15      2.97 o
   6   4  11       21.35       23.21      1.66 o
   0   5  11      131.17      122.55      2.76 o
   1   5  11      275.46      274.67      3.24 o
   2   5  11       28.20       23.02      0.95 o
   3   5  11        8.82        9.22      0.79 o
   4   5  11       31.05       33.53      1.14 o
   5   5  11       30.46       30.54      1.62 o
   6   5  11       37.17       41.81      2.25 o
   0   6  11       59.47       62.79      1.93 o
   1   6  11      204.11      193.73      2.68 o
   2   6  11      282.62      276.88      3.90 o
   3   6  11       22.61       25.71      1.14 o
   4   6  11       27.96       24.03      1.19 o
   5   6  11       51.50       51.68      1.82 o
   0   7  11       69.58       71.64      2.16 o
   1   7  11        7.17        6.58      0.69 o
   2   7  11        2.31        4.49      0.75 o
   3   7  11       61.93       62.62      1.80 o
   4   7  11        3.05        2.43      0.73 o
   5   7  11        4.43        4.94      0.97 o
   0   8  11       92.79       72.84      2.66 o
   1   8  11       49.25       52.27      1.68 o
   2   8  11       53.11       54.12      1.82 o
   3   8  11      104.01       98.29      2.43 o
   4   8  11        2.37        2.39      0.86 o
   5   8  11       29.38       33.44      1.75 o
   0   9  11       50.97       56.67      2.57 o
   1   9  11       24.84       21.16      1.22 o
   2   9  11       28.12       28.85      1.48 o
   3   9  11       40.26       41.25      1.71 o
   4   9  11        2.76        2.08      0.82 o
   5   9  11       64.55       78.14      2.31 o
   0  10  11       28.58       25.67      1.97 o
   1  10  11       33.20       31.81      1.44 o
   2  10  11        8.29        6.49      1.22 o
   3  10  11       15.73       13.30      1.28 o
   4  10  11       22.11       20.87      2.33 o
   0  11  11        3.85        4.73      1.40 o
   1  11  11        2.50        1.57      0.86 o
   2  11  11        8.85       10.79      1.20 o
   3  11  11        1.57        1.69      0.93 o
   4  11  11        1.51        2.53      1.01 o
   0  12  11        3.00        4.18      1.70 o
   1  12  11        4.68        4.84      1.17 o
   2  12  11       14.10       14.92      1.40 o
   3  12  11        3.32        3.42      1.06 o
   0  13  11       12.73       16.79      2.01 o
   1  13  11       25.21       25.90      1.73 o
   2  13  11        8.76       11.74      1.48 o
   0   0  12      269.81      280.44      6.72 o
   1   0  12       40.60       39.01      1.42 o
   2   0  12      408.27      394.10      7.82 o
   3   0  12      294.48      295.72      5.91 o
   4   0  12        5.52        4.79      1.54 o
   5   0  12        1.55        0.72      1.39 o
   6   0  12        0.17        0.66      1.61 o
   0   1  12      336.38      317.48      5.24 o
   1   1  12      184.77      175.43      2.45 o
   2   1  12      191.33      210.62      6.89 o
   3   1  12      248.06      256.08      3.75 o
   4   1  12        5.72        2.47      1.04 o
   5   1  12       58.56       59.25      2.44 o
   6   1  12        6.83        7.57      1.75 o
   0   2  12      472.54      501.14      7.68 o
   1   2  12       91.84       85.58      1.56 o
   2   2  12      297.65      275.39      4.09 o
   3   2  12      134.28      126.16      2.33 o
   4   2  12      235.94      228.18      3.98 o
   5   2  12       77.49       72.99      2.66 o
   6   2  12        0.87        0.19      1.45 o
   0   3  12      120.12      114.39      2.88 o
   1   3  12       19.31       18.16      0.80 o
   2   3  12      155.46      152.11      2.45 o
   3   3  12       33.80       29.68      1.13 o
   4   3  12      236.52      227.83      4.04 o
   5   3  12        0.02        0.10      0.83 o
   6   3  12       15.11       18.72      1.66 o
   0   4  12       28.72       31.79      1.37 o
   1   4  12      268.08      240.48      3.16 o
   2   4  12       35.06       34.64      1.04 o
   3   4  12       20.71       18.42      1.12 o
   4   4  12      149.20      144.51      3.01 o
   5   4  12       39.16       38.29      1.85 o
   6   4  12       12.91       13.39      1.49 o
   0   5  12       64.64       58.67      1.76 o
   1   5  12      540.67      496.16      5.68 o
   2   5  12        0.26        0.88      0.62 o
   3   5  12       38.80       38.77      1.30 o
   4   5  12        4.85        5.12      0.68 o
   5   5  12        3.29        4.79      0.90 o
   0   6  12       23.28       22.01      1.45 o
   1   6  12      213.96      203.91      4.25 o
   2   6  12       86.06       84.78      1.95 o
   3   6  12       30.60       34.65      1.41 o
   4   6  12       54.95       49.99      1.53 o
   5   6  12       19.43       22.50      1.32 o
   0   7  12        0.82       -0.73      0.79 o
   1   7  12       69.96       62.69      1.67 o
   2   7  12        8.18        9.09      1.00 o
   3   7  12       15.57       14.63      1.04 o
   4   7  12       12.46       12.70      1.31 o
   5   7  12       16.55       21.77      1.50 o
   0   8  12       48.64       45.88      2.29 o
   1   8  12       30.32       31.48      1.41 o
   2   8  12       43.38       43.93      1.74 o
   3   8  12       20.22       22.89      1.40 o
   4   8  12        6.93        8.35      1.05 o
   5   8  12       18.03       23.39      1.56 o
   0   9  12        2.25        1.55      1.09 o
   1   9  12       10.04       10.27      1.03 o
   2   9  12       21.85       22.26      1.41 o
   3   9  12        9.83        9.94      1.11 o
   4   9  12       15.91       18.10      1.39 o
   0  10  12       18.13       22.37      1.94 o
   1  10  12       22.15       20.56      1.35 o
   2  10  12       40.95       44.88      1.87 o
   3  10  12        2.98        3.86      0.98 o
   4  10  12       99.89      116.31      2.99 o
   0  11  12      129.06      126.70      4.24 o
   1  11  12        0.50        0.02      0.89 o
   2  11  12        0.87        2.01      0.99 o
   3  11  12       22.31       27.80      1.67 o
   0  12  12        2.42        1.76      1.34 o
   1  12  12        7.55        8.48      1.25 o
   2  12  12        1.04        0.08      0.95 o
   0  13  12        5.74        5.43      1.62 o
   1  13  12       18.53       18.19      1.84 o
   1   0  13      514.73      456.33      7.19 o
   2   0  13        4.31        0.93      0.96 o
   3   0  13      118.79      112.44      3.51 o
   4   0  13       77.78       73.87      2.74 o
   5   0  13       37.31       33.06      2.81 o
   0   1  13        8.53        7.84      0.89 o
   1   1  13      343.13      327.13      3.91 o
   2   1  13      530.56      492.93      6.77 o
   3   1  13      212.23      194.59      3.22 o
   4   1  13       46.86       50.16      1.50 o
   5   1  13        7.24        4.40      1.23 o
   0   2  13        2.96        2.28      0.75 o
   1   2  13      475.77      448.25      5.25 o
   2   2  13      175.00      163.61      2.96 o
   3   2  13      137.80      134.67      2.50 o
   4   2  13       51.23       54.32      1.65 o
   5   2  13        1.80        2.43      0.91 o
   0   3  13      199.09      178.57      3.51 o
   1   3  13      173.23      165.24      2.71 o
   2   3  13      385.68      385.22      5.14 o
   3   3  13       23.95       19.91      1.01 o
   4   3  13        8.32        9.46      0.91 o
   5   3  13       13.32       12.63      1.27 o
   0   4  13       19.49       26.13      1.34 o
   1   4  13      335.42      310.73      4.17 o
   2   4  13       92.62       84.20      1.93 o
   3   4  13        5.12        6.49      0.81 o
   4   4  13       61.45       64.64      1.92 o
   5   4  13        2.35        1.54      1.00 o
   0   5  13       18.44       15.59      1.14 o
   1   5  13       33.22       30.14      1.17 o
   2   5  13        3.25        3.85      0.72 o
   3   5  13       36.14       31.49      1.27 o
   4   5  13       20.37       21.59      1.03 o
   5   5  13       14.54       13.90      1.05 o
   0   6  13       18.04       15.86      1.37 o
   1   6  13        5.16        3.62      0.70 o
   2   6  13       47.57       47.45      1.51 o
   3   6  13        7.29        7.53      0.94 o
   4   6  13       26.72       28.97      1.22 o
   5   6  13       24.36       27.51      1.80 o
   0   7  13      430.52      407.98      7.60 o
   1   7  13       55.61       57.59      1.93 o
   2   7  13       28.33       28.33      1.29 o
   3   7  13       13.51       15.06      1.07 o
   4   7  13       25.90       28.99      1.30 o
   0   8  13       33.43       27.22      2.38 o
   1   8  13       16.55       14.21      1.22 o
   2   8  13       35.54       32.58      1.59 o
   3   8  13       26.97       28.60      1.42 o
   4   8  13       61.62       72.98      2.19 o
   0   9  13        0.52        1.18      1.11 o
   1   9  13       66.70       65.30      2.15 o
   2   9  13       29.24       27.92      1.55 o
   3   9  13       21.47       20.72      1.65 o
   4   9  13       22.17       28.07      1.91 o
   0  10  13       52.23       54.92      3.22 o
   1  10  13        1.42        0.96      0.88 o
   2  10  13        2.31        2.95      0.97 o
   3  10  13       15.31       15.34      1.35 o
   0  11  13        5.01        4.76      1.40 o
   1  11  13        1.65        2.29      1.00 o
   2  11  13        1.61       -0.90      0.90 o
   0  12  13       75.31       76.20      4.76 o
   1  12  13        5.20        4.26      1.26 o
   0   0  14      362.71      362.88      8.54 o
   1   0  14      195.12      192.36      4.26 o
   2   0  14       14.56       16.38      1.51 o
   3   0  14        5.14        4.32      1.04 o
   4   0  14        1.09        0.12      1.04 o
   5   0  14       11.89       13.11      3.93 o
   0   1  14       10.52       10.28      1.06 o
   1   1  14       17.68       18.00      0.96 o
   2   1  14      159.23      159.28      2.94 o
   3   1  14      135.69      132.99      2.52 o
   4   1  14        9.98       11.25      0.86 o
   5   1  14        1.45        1.59      0.90 o
   0   2  14      555.48      589.69     10.49 o
   1   2  14      169.81      183.29      2.94 o
   2   2  14       10.73       10.69      0.85 o
   3   2  14        8.56        7.73      0.83 o
   4   2  14       21.71       18.59      1.12 o
   5   2  14        9.62        9.98      1.40 o
   0   3  14      138.71      128.82      2.88 o
   1   3  14       45.58       38.68      1.43 o
   2   3  14        9.45        9.72      0.82 o
   3   3  14       66.73       75.31      1.89 o
   4   3  14       15.58       16.27      1.11 o
   5   3  14        4.01        4.23      1.12 o
   0   4  14       41.74       38.82      1.66 o
   1   4  14       23.47       23.07      1.07 o
   2   4  14       41.13       43.27      1.62 o
   3   4  14       36.90       35.55      1.35 o
   4   4  14        6.69        5.21      0.88 o
   5   4  14       15.11       16.75      1.36 o
   0   5  14      339.26      321.40      5.67 o
   1   5  14       56.79       47.34      1.57 o
   2   5  14       10.93        8.45      0.88 o
   3   5  14       39.90       42.33      1.59 o
   4   5  14        7.09        6.37      0.83 o
   5   5  14       20.23       22.61      1.30 o
   0   6  14       74.33       83.09      3.05 o
   1   6  14        2.20        2.97      0.76 o
   2   6  14       10.46       11.75      1.00 o
   3   6  14       64.14       73.33      1.96 o
   4   6  14        0.01        0.00      0.68 o
   0   7  14       48.25       41.25      3.43 o
   1   7  14       19.52       23.77      1.41 o
   2   7  14       50.68       54.22      1.82 o
   3   7  14        7.97        8.19      1.04 o
   4   7  14        4.08        4.64      0.88 o
   0   8  14        0.37        0.50      1.16 o
   1   8  14        2.91        3.54      0.96 o
   2   8  14        4.89        3.76      0.96 o
   3   8  14        9.21        9.09      1.06 o
   4   8  14        4.49        4.55      1.01 o
   0   9  14       17.03       13.54      1.79 o
   1   9  14       58.50       57.58      2.39 o
   2   9  14       22.54       26.22      1.60 o
   3   9  14        5.31        5.11      1.08 o
   0  10  14       26.82       28.77      2.41 o
   1  10  14       27.70       37.94      2.06 o
   2  10  14       38.82       44.69      2.05 o
   0  11  14        2.99        3.91      1.69 o
   1  11  14        3.80        4.94      1.21 o
   1   0  15       15.29       11.63      1.47 o
   2   0  15        2.70        2.55      1.32 o
   3   0  15       20.19       19.43      1.59 o
   4   0  15        6.37        7.50      1.03 o
   5   0  15       21.55       24.55      1.97 o
   0   1  15       27.78       24.64      1.44 o
   1   1  15       15.82       15.95      0.95 o
   2   1  15       69.71       71.89      1.95 o
   3   1  15        0.45        0.50      0.67 o
   4   1  15        6.73        4.85      0.82 o
   5   1  15        1.31        0.68      0.82 o
   0   2  15       82.65       85.47      2.66 o
   1   2  15       29.79       28.67      1.14 o
   2   2  15        5.57        4.50      0.76 o
   3   2  15       19.65       20.23      1.13 o
   4   2  15        5.26        5.07      0.85 o
   5   2  15       23.07       27.16      1.67 o
   0   3  15       24.61       25.35      1.71 o
   1   3  15       44.23       43.48      1.67 o
   2   3  15       36.20       42.95      1.59 o
   3   3  15        2.24        1.60      0.72 o
   4   3  15       56.23       59.71      1.92 o
   0   4  15        4.27        4.66      1.12 o
   1   4  15       35.56       36.03      1.61 o
   2   4  15        0.05       -0.36      0.66 o
   3   4  15       16.14       15.12      1.07 o
   4   4  15       23.92       25.87      1.17 o
   0   5  15        2.79        2.58      1.18 o
   1   5  15       96.39       94.19      2.23 o
   2   5  15       35.60       39.12      1.59 o
   3   5  15       12.33       11.95      1.05 o
   4   5  15       11.77       14.39      1.13 o
   0   6  15       52.92       59.45      3.08 o
   1   6  15        2.57        1.86      0.89 o
   2   6  15        8.03        9.70      1.01 o
   3   6  15        9.57       10.38      1.04 o
   4   6  15        6.99        5.20      0.86 o
   0   7  15        1.50        1.95      1.17 o
   1   7  15        9.95       10.67      1.17 o
   2   7  15       32.59       36.62      1.82 o
   3   7  15        9.70        9.52      1.07 o
   0   8  15       14.11       21.99      2.36 o
   1   8  15       44.72       44.20      2.14 o
   2   8  15       11.11       10.78      1.24 o
   3   8  15       18.80       24.34      1.59 o
   0   9  15       31.00       29.60      2.64 o
   1   9  15       47.40       50.82      2.29 o
   2   9  15       47.14       47.49      2.06 o
   0  10  15       56.86       62.92      3.69 o
   1  10  15        0.47        1.06      1.12 o
   0   0  16      221.21      198.08      7.38 o
   1   0  16       32.32       35.68      1.85 o
   2   0  16      129.07      139.92      3.65 o
   3   0  16       14.46       13.71      1.76 o
   4   0  16        0.54       -0.57      0.89 o
   0   1  16        0.72        1.89      1.09 o
   1   1  16       21.83       18.72      1.04 o
   2   1  16        2.76        2.20      0.74 o
   3   1  16       35.90       37.16      2.21 o
   4   1  16        0.83        0.33      0.65 o
   0   2  16        0.33       -0.38      1.01 o
   1   2  16       12.97       11.20      0.90 o
   2   2  16       20.35       18.60      1.11 o
   3   2  16       52.54       56.84      1.79 o
   4   2  16       26.41       30.95      1.55 o
   0   3  16       37.11       35.38      2.20 o
   1   3  16        7.07        5.35      0.79 o
   2   3  16        7.86        6.19      0.92 o
   3   3  16        1.16       -0.08      0.73 o
   4   3  16       11.72       11.17      1.11 o
   0   4  16       33.51       34.61      2.57 o
   1   4  16        9.74       12.62      1.04 o
   2   4  16        7.01        6.24      0.92 o
   3   4  16        5.63        4.96      0.89 o
   4   4  16       24.08       25.20      1.46 o
   0   5  16        8.41       11.27      1.86 o
   1   5  16        9.92       11.21      1.21 o
   2   5  16       10.78       10.01      1.04 o
   3   5  16       12.37       11.02      1.03 o
   0   6  16       31.40       35.02      2.71 o
   1   6  16       15.29       15.23      1.31 o
   2   6  16       53.61       57.19      2.30 o
   3   6  16        5.48        5.71      0.98 o
   0   7  16        0.53        1.56      1.40 o
   1   7  16       49.48       53.88      2.16 o
   2   7  16       20.23       20.96      1.49 o
   3   7  16        2.30        2.08      0.98 o
   0   8  16       27.07       31.25      2.77 o
   1   8  16       10.29       12.04      1.36 o
   2   8  16       30.31       32.77      1.78 o
   0   9  16        1.13        2.00      1.66 o
   1   9  16       20.72       22.43      1.69 o
   1   0  17       20.94       20.36      1.61 o
   2   0  17        6.65        8.70      1.28 o
   3   0  17        0.13       -0.29      1.06 o
   0   1  17        4.85        5.23      1.29 o
   1   1  17        7.24        9.67      0.94 o
   2   1  17       28.72       27.44      1.24 o
   3   1  17       40.87       40.88      1.60 o
   0   2  17       41.91       42.45      2.39 o
   1   2  17       12.80       13.44      1.07 o
   2   2  17        0.37        1.74      0.77 o
   3   2  17       59.52       59.35      1.91 o
   0   3  17       67.72       57.52      2.69 o
   1   3  17       36.03       31.42      2.18 o
   2   3  17       11.93        9.85      1.07 o
   3   3  17       37.03       35.66      1.92 o
   0   4  17       29.88       32.11      2.64 o
   1   4  17        7.47        8.11      1.04 o
   2   4  17       12.28       10.79      1.10 o
   3   4  17       35.41       44.14      1.72 o
   0   5  17        8.80        9.70      1.90 o
   1   5  17        1.65        0.48      0.90 o
   2   5  17       26.13       30.74      1.51 o
   3   5  17      105.14      109.99      3.45 o
   0   6  17       19.01       21.38      2.46 o
   1   6  17        1.17        1.35      1.02 o
   2   6  17        5.51        7.59      1.26 o
   0   7  17       11.24        8.07      2.03 o
   1   7  17        7.41        6.34      1.30 o
   2   7  17       47.71       51.97      2.10 o
   0   8  17        8.91       10.82      2.11 o
   1   8  17       58.99       64.96      2.69 o
   0   0  18        0.03       -1.32      1.32 o
   1   0  18        6.12        4.58      1.34 o
   2   0  18        0.77       -0.96      0.96 o
   3   0  18       11.92       11.86      1.88 o
   0   1  18       37.81       46.29      2.56 o
   1   1  18        1.27        0.07      0.80 o
   2   1  18        0.18       -0.78      0.78 o
   3   1  18       10.53        9.48      1.12 o
   0   2  18        3.67        3.00      1.26 o
   1   2  18        2.19        2.90      0.98 o
   2   2  18      122.46      135.83      2.87 o
   0   3  18        0.07        0.55      1.42 o
   1   3  18       19.60       23.29      1.54 o
   2   3  18        2.89        3.20      0.92 o
   0   4  18        3.30        3.99      1.72 o
   1   4  18       11.92       11.30      1.39 o
   2   4  18       62.04       67.52      2.07 o
   0   5  18        0.14       -0.08      1.47 o
   1   5  18       90.01       98.13      3.10 o
   2   5  18       15.57       19.52      1.73 o
   0   6  18       14.27       16.16      2.33 o
   1   6  18        3.92        4.67      1.25 o
   1   0  19        0.05       -0.61      1.16 o
   0   1  19        4.39        6.24      1.48 o
   1   1  19        2.75        3.84      0.99 o
   0   2  19        5.82        3.42      1.42 o
   1   2  19       49.97       53.24      2.17 o
   0   3  19       21.71       25.49      2.60 o
   1   3  19       10.23       11.05      1.47 o
 
